# Supplementary material for: Obesity, starch digestion and amylase: association between copy number variants at human salivary (AMY1) and pancreatic (AMY2) amylase genes
Source: Hum Mol Genet. 2015 Mar 18;24(12):3472–80. doi: 10.1093/hmg/ddv098 (PMC4498156; doi:10.1093/hmg/ddv098)
Supplement: Supplementary Data [file supp_ddv098_ddv098supp_file1.xlsx]

## Sheet: README for Data Set 1
includes summary results for samples from
unrelated individuals from
HapMap (plates CEU1, CEU2, CHB/JPT, YRI)
and ECACC (HRC plates 1-5)
Sheet "HapMap ECACC Amylase data"
columns E-G show AMY1, AMY2A and AMY2B copy number inferred
from 1000 genomes read depth (see Supplementary Material)
column H reports AMY2A copy number deduced from AMY2A:2B ratio measurements
and the AMY2A/2B duplication junction PCR (see Supplementary Material)
Column I gives the integer Maximum Likelihood Copy Number (MLCN) for AMY1,
integrating data from PRT and microsatellite assays, with the correponding
"minimum ratio" value in column J (see Supplementary Information)
Some values in column I are shaded to indicate samples for which the confidence of the
integer call is relative low ("minimum ratio" < 5), for some of which
additional information suggests an alternative copy number.
Some of these AMY1 MLCN calls violate the expected relationship with
AMY2A copy number, but we have retained these original calls to give a fair view
of the residual typing error that can be expected from single-pass results using
the PRT and microsatellite measurements only. By contrast (see Figure 5) more intensively
studied samples show greater concordance between even AMY1 copy number and 2 copies of AMY2A.
Sheet "rawdata"
Columns C-F show results from up to 4 PRT_ref12 assays
blanks in these columns indicate no result
Columns G-L show up to 6 microsatellite peak areas
Column M indicates the result of the AMY2A/2B duplication
junction assay, with "yes" indicating a positive outcome
Column N gives the measured AMY2A:2B ratio
(here a "0" indicates a measured value of zero, not
assay failure)
Column O shows the measured pseudogene:AMY2A ratio
with "0" indicating only a single peak present
Columns P-Q show results from up to two QPCR
a blank cell in these columns indicates no result
Sheet "concordance"
Data are collated for HapMap/1000 Genomes samples for which
we have derived copy number measurements for AMY1 using
PRT, qPCR or read depth. The graphs show pairwise comparisons between
these methods of measurement, including an analysis of qPCR data
calibrated using a copy number of 14 for NA18972 ("QPCR_14").

## Sheet: HapMap ECACC Amylase data
	plate	no	sample	1kG AMY1 read depth	1kG AMY2A read depth	1kG AM2B read depth	AMY2A CN	AMY1 MLCN	min ratio
1	CEU1	2	NA12875				2	6	1.45629
2	CEU1	3	NA12044	6.10737	1.82265	2.15711	2	6	104.979
3	CEU1	4	NA06993				2	6	40.1905
4	CEU1	5	NA12716	8.53641	1.9122	2.08397	2	8	3.77298
5	CEU1	6	NA12760	4.01557	1.98547	2.05529	2	4	9540.46
6	CEU1	8	NA12236				2	5	1.81141
7	CEU1	11	NA11992	7.15801	0.864732	2.04103	1	8	1.55738
8	CEU1	12	NA12239				3	5	3.31736
9	CEU1	14	NA11993	10.172	1.7112	2.05474	2	10	5.40824
10	CEU1	15	NA12750	6.31278	2.06001	2.15183	2	6	3.71648
11	CEU1	16	NA12146				1	9	1.37963
12	CEU1	17	NA11839				2	6	31.1115
13	CEU1	18	NA12156	4.82995	1.12675	2.04972	1	5	47.1156
14	CEU1	19	NA11829	5.11037	1.03889	2.089	1	5	4.80062
15	CEU1	20	NA12154	6.43488	1.79637	2.0277	2	6	763.344
16	CEU1	22	NA06985	5.05426	0.898379	2.07982	1	5	19.6145
17	CEU1	23	NA11831	3.9394	1.92026	2.06177	2	4	368.295
18	CEU1	26	NA07056	6.21588	2.09065	2.19714	2	6	7.03889
19	CEU1	27	NA07022				2	6	104.351
20	CEU1	28	NA12762	5.89019	1.91316	2.13498	2	6	5.46736
21	CEU1	29	NA12874	8.21424	2.03252	1.94991	2	8	6.93893
22	CEU1	30	NA12003				2	6	217.144
23	CEU1	32	NA11882				2	7	1.24763
24	CEU1	33	NA07034				1	4	2.84125
25	CEU1	34	NA12056				2	7	3.15274
26	CEU1	35	NA12145				2	9	1.1478
27	CEU1	38	NA12761	11.2997	2.00069	2.05731	2	11	1.8808
28	CEU1	39	NA06994	8.05833	2.01963	2.05976	2	8	5.57386
29	CEU1	41	NA07055				2	4	60841.9
30	CEU1	43	NA12763	7.17408	3.14361	3.19677	3	7	24.5346
31	CEU1	45	NA11840	6.13358	2.0079	2.10222	2	6	3.20414
32	CEU1	48	NA12751	6.08055	2.04657	1.87744	2	6	60.6778
33	CEU1	49	NA12814	6.71161	2.13885	2.05244	2	6	49.9947
34	CEU1	51	NA07357	5.47707	0.904702	2.01426	1	6	3.02703
35	CEU1	52	NA07000	6.48609	2.11119	2.14866	2	6	90.7761
36	CEU1	55	NA11995	7.05602	1.02948	1.99338	1	7	4.34605
37	CEU1	58	NA12006	14.5278	1.92004	2.00792	2	14	3.30015
38	CEU1	59	NA12144	6.08361	2.15013	1.99828	2	6	12.393
39	CEU1	60	NA11832	6.0553	1.83675	2.16425	2	5	4.68247
40	CEU1	61	NA12813	3.97982	0	1.9483	0	4	12.1961
41	CEU1	63	NA12891				2	6	73.2485
42	CEU1	64	NA12717	7.64652	1.88937	2.00351	2	8	1.23037
43	CEU1	66	NA12004	6.25588	1.88391	1.92717	2	7	4.11608
44	CEU1	69	NA11830	12.893	2.95519	2.19079	3	11	3.00575
45	CEU1	70	NA12057				2	8	5.50901
46	CEU1	71	NA11994	3.97031	1.8184	2.03754	2	4	54.1877
47	CEU1	73	NA12005	8.33641	1.7574	2.05539	2	8	5.83271
48	CEU1	74	NA07345				2	8	22.0213
49	CEU1	76	NA12872	10.3567	1.93725	2.09911	2	10	3.58453
50	CEU1	79	NA12873	12.0002	3.07828	3.38903	3	10	2.20278
51	CEU1	84	NA12155	3.14756	2.77094	3.19706	3	3	7.08581
52	CEU1	86	NA12812	5.9126	1.82505	2.02193	2	6	3.51073
53	CEU1	87	NA12248				2	8	15.3292
54	CEU1	88	NA12043	16.9399	3.19561	2.12549	3	14	1.57394																277
55	CEU1	89	NA12234	8.26321	2.19716	1.96321	2	8	18.5375
56	CEU1	90	NA12892				2	8	2.13537
57	CEU1	93	NA12249	7.93863	2.503	1.92773	2	13	2.65368
58	CEU1	94	NA11881	7.49682	2.93461	3.18062	3	7	18.2252
59	CEU1	95	NA12815	6.99463	1.02529	1.93931	1	14	1.35752
60	CEU1	96	NA12264				2	10	2.40444
61	CEU2	1	NA06989	7.29725	1.13186	2.18608	1	7	1.46088
62	CEU2	7	NA11892	4.12818	2.07411	2.97654	2	4	4.78996
63	CEU2	8	NA11919	6.09307	1.82332	2.12059	2	6	8.88888
64	CEU2	9	NA11891				3	8	118.529
65	CEU2	10	NA12348	3.12577	1.01626	2.00552	1	3	81648.7
66	CEU2	11	NA06984	6.56658	2.00042	2.02871	2	6	352.765
67	CEU2	14	NA07045				1	4	2.54705
68	CEU2	15	NA12342	2.861	0.943528	2.05444	1	3	94588.7
69	CEU2	16	NA11931	8.44621	1.97752	2.04936	2	9	1.15308
70	CEU2	17	NA12058	3.2954	1.03592	2.12126	1	3	1.75379
71	CEU2	18	NA12829	5.02045	0.91834	2.07729	1	5	1.62738
72	CEU2	19	NA07346				2	6	42.1383
73	CEU2	22	NA12045	8.19166	1.94601	2.07462	2	8	5.19524
74	CEU2	25	NA11843	12.3889	1.77636	2.03242	2	12	2.44186
75	CEU2	26	NA12749	6.36817	2.04619	2.16139	2	6	16.4811
76	CEU2	30	NA07031				2	2	2841260
77	CEU2	31	NA12842	9.70589	1.96603	2.03394	2	10	8.89708
78	CEU2	32	NA12489	4.9061	3.01416	3.03043	3	6	4.1778
79	CEU2	35	NA12275	8.08605	1.72681	2.0968	2	8	26.1155
80	CEU2	36	NA06986	4.18964	1.8447	2.0458	2	4	414.458
81	CEU2	39	NA12414	11.5364	1.95737	1.96543	2	13	1.52308
82	CEU2	41	NA12775	12.0631	1.93879	2.04132	2	9	1.44303
83	CEU2	43	NA12748	10.0131	1.89709	2.11009	2	10	1.87558
84	CEU2	44	NA12777	12.2402	1.86368	2.15393	2	11	1.24998
85	CEU2	45	NA12274				2	9	1.53537
86	CEU2	46	NA12383	3.89737	1.91873	2.1142	2	5	4.15528
87	CEU2	47	NA12827	8.37301	2.09953	2.14694	2	8	18.5845
88	CEU2	48	NA12778	3.92275	1.96533	2.09105	2	4	27929000
89	CEU2	49	NA07037	8.26002	1.93146	2.18094	2	8	37.9407
90	CEU2	50	NA12889	6.07058	2.00031	2.12226	2	6	1.49712
91	CEU2	52	NA12272	4.63487	1.01968	2.0025	1	5	29.3171
92	CEU2	53	NA12287	3.12619	1.0311	1.94465	1	3	1733.11
93	CEU2	54	NA12340	5.0361	1.02444	2.02861	1	5	1656.23
94	CEU2	56	NA12399	4.08617	2.01982	2.15879	2	4	5868.11
95	CEU2	57	NA07347	11.8793	2.98578	3.09247	3	10	2.06268
96	CEU2	58	NA12400	8.3643	1.76001	2.11641	2	7	6.34319
97	CEU2	59	NA11917				1	7	1.44415
98	CEU2	61	NA12283	6.8478	2.97136	3.11609	3	7	1.6284
99	CEU2	64	NA12843	6.04562	2.10787	2.00351	2	6	298.923
100	CEU2	66	NA12347	8.50816	2.03425	2.23023	2	8	69.5937
101	CEU2	67	NA12718	4.04977	2.00236	1.98762	2	5	1.22565
102	CEU2	69	NA11918	5.06852	2.76009	3.15762	3	5	2133.02
103	CEU2	72	NA12413	7.94426	2.14434	2.10654	2	8	2.654
104	CEU2	74	NA11894	4.85741	2.82462	3.05842	3	5	730.568
105	CEU2	75	NA12282	4.36158	1.9834	1.93022	2	4	693156
106	CEU2	77	NA07435				1	4	3.32451
107	CEU2	79	NA11893	5.86833	2.1138	2.23064	2	6	2685.52
108	CEU2	81	NA12341	6.69574	1.79042	1.93973	2	6	22.6025
109	CEU2	82	NA12286	2.327	1.92572	2.04214	2	2	20929700
110	CEU2	83	NA11920	9.93987	1.94235	2.13037	2	10	2.55502
111	CEU2	84	NA07051	4.20902	1.70629	1.97639	2	4	26504.8
112	CEU2	85	NA12830	7.38478	2.07287	2.08272	2	8	5.83245
113	CEU2	87	NA12343				1	5	146.074
114	CEU2	88	NA11930	2.06278	1.85042	1.98191	2	2	27198
115	CEU2	92	NA12776	6.19922	1.97268	2.16045	2	6	421.341
116	CEU2	93	NA12828				2	4	25426.2
117	CEU2	94	NA12273	4.1024	2.27613	2.05886	2	4	137231
118	CEU2	95	NA12546	9.61222	3.17385	3.19798	3	9	1.32145
119	CEU2	96	NA12890	9.81293	1.97086	2.16995	2	10	1.90665
120	JPT	1	NA18942	11.9605	1.99879	2.26983	2	12	5.54758
121	JPT	2	NA18945	4.13078	2.24568	2.00432	2	4	23959.4
122	JPT	3	NA18964	8.35518	2.16912	2.07637	2	8	5.73553
123	JPT	4	NA18961	6.12905	1.87263	2.06054	2	6	546.538
124	JPT	5	NA18967				2	6	10.8386
125	JPT	6	NA18981	6.00618	1.82061	2.16422	2	6	275.724
126	JPT	7	NA18994	11.3543	1.96018	2.01029	2	10	1.33457
127	JPT	8	NA18998	9.87997	2.13016	2.18291	2	10	3.53443
128	JPT	9	NA18940	9.80604	1.82455	2.14412	2	10	9.02893
129	JPT	10	NA18949	9.13044	2.04588	2.19198	2	8	51.0465
130	JPT	11	NA18953	8.15131	1.57927	2.06315	2	8	6.29452
131	JPT	12	NA18972	18.6084	1.89756	2.08644	2	18	1.24693
132	JPT	13	NA18976	8.48341	2.02009	2.05138	2	8	2.39643
133	JPT	14	NA18971	7.44312	1.87199	2.08292	2	8	3.1747
134	JPT	16	NA19000	7.98319	1.75729	2.1023	2	8	3.83684
135	JPT	18	NA18948	9.79126	1.95527	2.0221	2	10	5.41068
136	JPT	19	NA18968	7.79346	1.77824	2.0481	2	8	10.5557
137	JPT	20	NA18965	12.5902	1.95048	2.0832	2	12	4.52615
138	JPT	21	NA18978	7.72107	1.90642	2.1424	2	8	47.9732
139	JPT	22	NA18974	7.84983	1.83357	2.15034	2	7	2.7329
140	JPT	23	NA18992	7.81134	2.1441	2.32552	2	7	2.33938
141	JPT	24	NA19005	12.1342	1.73983	2.14343	2	12	1.36034
142	JPT	25	NA18943	9.79957	1.73316	2.10216	2	10	64.3774
143	JPT	26	NA18951	6.4216	1.77691	1.95602	2	6	271575
144	JPT	27	NA18959	5.96887	1.78015	2.19002	2	6	2.25682
145	JPT	28	NA18973	7.14199	1.96871	2.1322	2	6	601.357
146	JPT	29	NA18970				2	6	1598.22
147	JPT	30	NA18987	10.3665	1.91935	2.08646	2	10	1.60704
148	JPT	32	NA18999	6.77134	1.98005	2.16758	2	6	127.967
149	JPT	33	NA18947	12.1719	2.14993	2.14155	2	12	1.80851
150	JPT	34	NA18952	8.04147	2.13789	2.09165	2	8	16.4887
151	JPT	35	NA18969				2	5	105.458
152	JPT	36	NA18966	5.85093	1.7186	2.05259	2	6	1.78636
153	JPT	37	NA18980	9.47322	1.89552	1.98825	2	10	41.1815
154	JPT	38	NA18990	8.25918	1.7782	2.19873	2	8	71.6183
155	JPT	39	NA18997				2	10	1.72743
156	JPT	40	NA19007	9.89516	1.86787	2.23018	2	9	1.24745
157	JPT	41	NA18944	11.8858	1.98216	2.20135	2	11	1.78925
158	JPT	42	NA18956	6.04567	1.99245	2.1614	2	8	1.15051
159	JPT	43	NA18960	7.76049	1.91654	2.26834	2	8	89.2756
160	JPT	44	NA18975	11.2253	1.93478	2.08819	2	11	1.69347
161	JPT	45	NA18995	10.9492	1.96313	2.22545	2	10	3.08787
162	JPT	46	NA18991				2	8	3.85295
163	JPT	47	NA19012	10.5731	2.85685	2.14033	3	10	4.05424
164	JPT	48	NA19003	8.12228	1.78523	2.19403	2	8	7.12111
165	CHB	1	NA18526	6.02676	1.84029	1.99727	2	6	13.089
166	CHB	2	NA18562	8.75846	1.90369	2.09178	2	8	9.50502
167	CHB	3	NA18545	11.8543	2.25082	2.35029	2	9	3.70948
168	CHB	4	NA18609	4.22377	1.79279	2.05619	2	4	574426
169	CHB	5	NA18566				2	11	2.05266
170	CHB	6	NA18621	6.74785	2.01816	2.15803	2	6	106.588
171	CHB	7	NA18577	9.97822	1.9555	2.18735	2	9	1.12802
172	CHB	8	NA18635	8.88137	2.20901	1.98918	2	8	3.35428
173	CHB	9	NA18524				2	5	10.5309
174	CHB	10	NA18537	6.14617	2.01205	2.01712	2	5	74.4841
175	CHB	11	NA18572	5.8219	1.95399	1.92678	2	5	52.4174
176	CHB	12	NA18552	4.14661	1.9345	2.12296	2	4	1073.81
177	CHB	13	NA18563	10.1414	2.0703	2.06219	2	10	1.60542
178	CHB	14	NA18594				2	4	271979
179	CHB	15	NA18624	9.49577	0.958918	2.24774	1	7	15.4016
180	CHB	16	NA18592	13.4485	1.77787	2.09793	2	10	3.92245
181	CHB	17	NA18529				2	9	5.17187
182	CHB	18	NA18603	12.016	1.94524	2.01459	2	12	2.12535
183	CHB	19	NA18547	6.40665	1.9879	2.18222	2	6	16.9984
184	CHB	20	NA18611	8.32252	2.07031	2.17663	2	7	5.6433
185	CHB	21	NA18570	9.93448	1.76179	2.04655	2	10	1.15167
186	CHB	22	NA18622	12.5114	1.96447	2.09872	2	11	1.08633
187	CHB	23	NA18579	8.58968	2.03071	2.22726	2	8	91.4282
188	CHB	24	NA18636	8.31219	1.91463	2.11894	2	7	1.24886
189	CHB	25	NA18559	4.10921	2.22775	2.06982	2	6	34.2745
190	CHB	26	NA18540				2	6	136278
191	CHB	28	NA18555	6.08866	1.98612	2.01619	2	6	51.1765
192	CHB	29	NA18612	8.15176	2.11944	2.07165	2	8	9.4123
193	CHB	30	NA18573	8.13211	1.93967	2.08882	2	7	1.81599
194	CHB	31	NA18632	6.67751	1.84512	2.13726	2	5	48.6749
195	CHB	32	NA18593	10.8799	2.04687	2.31401	2	9	1.47208
196	CHB	33	NA18532	10.155	1.96528	2.16115	2	9	2.15517
197	CHB	34	NA18605	8.57959	2.04305	2.22049	2	8	72.2192
198	CHB	35	NA18550	8.53033	2.04551	2.15197	2	7	14.7054
199	CHB	37	NA18571	7.53973	1.89455	2.13661	2	7	8.08875
200	CHB	38	NA18623	5.87219	1.86181	2.10002	2	6	98.4594
201	CHB	39	NA18582	8.15837	2.00162	2.01859	2	8	27.8427
202	CHB	40	NA18637	15.8241	1.83292	2.034	2	13	4.8236
203	CHB	41	NA18561	12.7594	1.88417	2.09818	2	12	3.35922
204	CHB	42	NA18542	11.1432	2.11328	2.18897	2	10	1.58993
205	CHB	43	NA18608	13.1251	2.02882	2.25571	2	12	1.52956
206	CHB	44	NA18564	6.37409	1.86127	2.0727	2	6	6.50309
207	CHB	45	NA18620	10.4114	1.81101	2.2069	2	9	2.30061
208	CHB	46	NA18576				2	4	17.4304
209	CHB	47	NA18633	6.03856	1.87096	1.95296	2	5	5.38301
210	YRI	1	NA18502	7.87807	1.85063	2.25602	2	9	1.59515
211	YRI	2	NA19153				2	7	2.88966
212	YRI	4	NA19223	8.05716	2.57846	1.99209	3	8	1.17794
213	YRI	5	NA19201				2	6	15.1691
214	YRI	6	NA18504	4.97314	2.88856	2.11095	3	5	28.9713
215	YRI	7	NA18870	5.83303	1.72591	1.97675	2	6	2.11735
216	YRI	10	NA19137	2.99497	2.85263	3.12106	3	3	37.4534
217	YRI	13	NA19144				2	4	20.0475
218	YRI	14	NA19203				2	4	44577.6
219	YRI	15	NA19200	7.47529	4.92587	5.43269	3	6	1.23661
220	YRI	16	NA18855				2	6	20.729
221	YRI	17	NA18505	6.24891	1.9134	2.01687	2	6	15.0621
222	YRI	19	NA18501	7.62698	1.84996	2.02258	2	8	3.44473
223	YRI	20	NA18861	6.03948	1.89995	2.00491	2	6	24.6917
224	YRI	21	NA19193				3	4	809.845
225	YRI	22	NA19143				2	6	2.21324
226	YRI	23	NA18517	5.58927	2.94668	3.12188	3	5	177.541
227	YRI	26	NA19239				2	7	6.29441
228	YRI	28	NA18856	8.53314	1.8389	2.20425	2	8	7.73554
229	YRI	30	NA18871	5.04478	2.65475	3.18791	3	5	48.3253
230	YRI	32	NA19209	5.81453	1.70874	2.07337	2	6	1306.15
231	YRI	33	NA19152	5.21483	5.59028	5.11478	3	6	1.18868
232	YRI	35	NA19238				2	6	23.8413
233	YRI	37	NA19210				2	5	1.55775
234	YRI	39	NA18862				2	8	5.83292
235	YRI	42	NA19222	4.99992	2.78115	3.11903	3	5	331.43
236	YRI	44	NA19138	7.97486	1.86824	2.03817	2	8	5.47451
237	YRI	45	NA19204	6.90937	2.95907	2.15496	3	7	18.9152
238	YRI	46	NA18516	8.24487	1.71934	1.96604	2	8	1.32926
239	YRI	48	NA19192				2	6	3.68278
240	YRI	50	NA18508	7.76863	1.81425	2.32092	2	8	7.77428
241	YRI	52	NA18852				2	4	161.01
242	YRI	53	NA18507	7.82489	1.78296	1.88929	2	7	1.16433
243	YRI	55	NA19101				2	8	10.8811
244	YRI	56	NA19172	6.18337	1.77225	2.07596	2	6	27.792
245	YRI	57	NA19160	5.51881	1.91164	2.0461	2	5	13.7863
246	YRI	59	NA18913				3	5	56.1763
247	YRI	61	NA19159				3	7	1.1164
248	YRI	62	NA18523	8.16105	1.77198	2.18202	2	8	3.33924
249	YRI	63	NA19102	8.82539	2.80295	2.08317	3	9	1.32414
250	YRI	64	NA19092				2	5	1.10658
251	YRI	66	NA18912	5.63181	1.84036	1.92018	2	6	94.1447
252	YRI	67	NA19206				2	7	2.50387
253	YRI	68	NA19128				4	6	4.5115
254	YRI	71	NA19171	5.95111	1.96418	3.13816	2	6	3.48461
255	YRI	73	NA18858	7.59156	1.92668	1.91989	2	8	11.8101
256	YRI	74	NA19099	3.26477	2.89741	3.04522	3	3	36122.2
257	YRI	76	NA19131	7.50948	1.84724	1.97178	2	7	5.711
258	YRI	77	NA19116	6.37027	3.18172	4.15117	3	6	7.89066
259	YRI	79	NA19140				2	7	3.71843
260	YRI	80	NA19207	6.16528	1.86212	2.1239	2	5	3.09415
261	YRI	81	NA19141				2	10	3.02103
262	YRI	83	NA19098	8.59436	1.82823	2.07877	2	8	3.98631
263	YRI	84	NA18522	3.97819	1.78691	2.11881	2	4	3960.84
264	YRI	86	NA18853	5.91372	1.64212	2.06734	2	5	1.16775
265	YRI	87	NA18859				3	7	16.3776
266	YRI	89	NA19093	9.11094	2.1206	2.06264	2	8	5.77134
267	YRI	91	NA19130	7.26022	2.10396	2.16176	2	6	65.486
268	YRI	93	NA19127				2	8	2.04677
269	YRI	95	NA19119	11.9946	4.07337	2.08996	4	12	2.35863
270	HRC_ 1	1	C0906				1	5	41.9158
271	HRC_ 1	2	C0066				2	5	1.21987
272	HRC_ 1	3	C0156				2	9	1.50475
273	HRC_ 1	4	C0100				2	6	66.6904
274	HRC_ 1	5	C0182				1	5	3.6145
275	HRC_ 1	6	C0140				2	10	3.24466
276	HRC_ 1	7	C0786				2	6	13.2781
277	HRC_ 1	8	C0136				2	6	314.453
278	HRC_ 1	9	C0722				2	8	4.67772
279	HRC_ 1	10	C0147				2	7	1.53198
280	HRC_ 1	11	C0207				2	4	153.901
281	HRC_ 1	12	C0088				2	4	91451
282	HRC_ 1	13	C0045				2	6	35.6008
283	HRC_ 1	14	C0961				1	5	197.316
284	HRC_ 1	15	C0126				2	12	1.16266
285	HRC_ 1	16	C0095				0	4	256.076
286	HRC_ 1	17	C0904				1	5	35.0178
287	HRC_ 1	18	C0029				2	4	217950
288	HRC_ 1	19	C0208				1	5	80.9642
289	HRC_ 1	20	C0856				2	6	3.32592
290	HRC_ 1	21	C0210				2	6	9.10768
291	HRC_ 1	22	C0188				2	9	2.02348
292	HRC_ 1	23	C0215				2	6	52.2686
293	HRC_ 1	24	C0189				2	8	3.64907
294	HRC_ 1	25	C0744				2	8	1.88238
295	HRC_ 1	26	SG0121				3	5	504.402
296	HRC_ 1	27	C0735				3	7	31.3863
297	HRC_ 1	28	C0150				2	6	19.5144
298	HRC_ 1	29	C0027				2	8	23.0501
299	HRC_ 1	30	C0194				3	7	29.3185
300	HRC_ 1	31	C0747				2	8	16.2717
301	HRC_ 1	32	C0997				2	4	16146.7
302	HRC_ 1	33	C0007				2	5	7.53217
303	HRC_ 1	34	C0748				2	4	22842.2
304	HRC_ 1	35	C0034				2	6	56.0389
305	HRC_ 1	36	C0157				2	12	1.41687
306	HRC_ 1	37	SG0042				1	7	5.20375
307	HRC_ 1	38	C0896				2	4	163.668
308	HRC_ 1	39	C0898				1	5	1284.78
309	HRC_ 1	40	C0036				2	6	16.2629
310	HRC_ 1	41	C0937				2	4	17854.2
311	HRC_ 1	42	C0864				2	5	2.56516
312	HRC_ 1	43	C0152				2	6	46.8439
313	HRC_ 1	44	C0121				1	3	42.7148
314	HRC_ 1	45	C0884				2	4	40.9162
315	HRC_ 1	46	C0899				0	4	293.974
316	HRC_ 1	47	C0080				2	10	2.69358
317	HRC_ 1	48	C0179				1	5	369.146
318	HRC_ 1	49	C0960				2	8	4.99169
319	HRC_ 1	50	C0766				3	7	29.6013
320	HRC_ 1	51	C0855				3	6	2.25017
321	HRC_ 1	52	C0996				2	6	172.685
322	HRC_ 1	53	C0870				2	4	51841.4
323	HRC_ 1	54	C0740				1	5	125.563
324	HRC_ 1	55	C0081				2	4	131798
325	HRC_ 1	56	C0063				2	8	2.74042
326	HRC_ 1	57	C0858				2	12	1.12965
327	HRC_ 1	58	C0863				2	6	5.73053
328	HRC_ 1	59	C0849				2	6	54.1409
329	HRC_ 1	60	C0938				3	7	3.33782
330	HRC_ 1	61	C0204				2	6	89.1755
331	HRC_ 1	62	C0940				2	6	9.77895
332	HRC_ 1	63	C0145				2	7	4.63096
333	HRC_ 1	64	C0725				2	2	5950.19
334	HRC_ 1	65	C0053				2	4	1.14942
335	HRC_ 1	66	C0107				2	4	865.171
336	HRC_ 1	67	C0941				2	8	23.1704
337	HRC_ 1	68	C0917				2	6	1.75659
338	HRC_ 1	69	C0857				2	6	6.59299
339	HRC_ 1	70	C0953				1	5	172.598
340	HRC_ 1	71	C0185				1	5	198.005
341	HRC_ 1	72	C0176				2	6	35.446
342	HRC_ 1	73	C1006				2	7	2.67811
343	HRC_ 1	74	C0907				1	6	2.03153
344	HRC_ 1	75	C0909				2	4	165722
345	HRC_ 1	76	C0068				2	8	59.5299
346	HRC_ 1	77	C0073				2	10	1.77742
347	HRC_ 1	78	C0969				1	8	4.09382
348	HRC_ 1	79	C0187				3	11	2.35786
349	HRC_ 1	80	C0183				2	6	16.4551
350	HRC_ 1	81	C0901				2	6	2.16082
351	HRC_ 1	82	C0108				2	6	136.351
352	HRC_ 1	83	C0143				2	6	9.58925
353	HRC_ 1	84	C0090				3	6	1.69077
354	HRC_ 1	85	C0878				1	5	20.0189
355	HRC_ 1	86	C0877				2	5	18.6592
356	HRC_ 1	87	C0097				2	4	840.458
357	HRC_ 1	88	C0913				2	5	3.91677
358	HRC_ 1	89	C0908				1	3	18.3303
359	HRC_ 1	90	C0888				2	6	17.5752
360	HRC_ 1	91	C0202				2	6	1.37756
361	HRC_ 1	92	C0739				2	10	29.7657
362	HRC_ 1	93	C0184				2	10	1.355
363	HRC_ 1	94	C0195				2	8	18.5557
364	HRC_ 1	95	C0978				2	8	27.2764
365	HRC_ 1	96	C0075				2	6	14.2186
366	HRC_ 2	1	C0871				2	6	16.2816
367	HRC_ 2	2	C0030				2	6	50.4697
368	HRC_ 2	3	C0881				2	7	9.76161
369	HRC_ 2	4	C0047				2	9	1.04507
370	HRC_ 2	5	C0724				1	3	2981.55
371	HRC_ 2	6	C0894				2	8	5.35141
372	HRC_ 2	7	C0956				2	4	23307.5
373	HRC_ 2	8	C0111				2	8	1.08091
374	HRC_ 2	9	C0006				2	9	1.109
375	HRC_ 2	10	C0010				3	10	1.15082
376	HRC_ 2	11	C0753				2	4	279.339
377	HRC_ 2	12	C0874				3	7	21.3169
378	HRC_ 2	13	C0723				2	6	244.682
379	HRC_ 2	14	C0002				2	7	1.4444
380	HRC_ 2	15	C0009				2	4	24172.5
381	HRC_ 2	16	C0893				2	6	38.2166
382	HRC_ 2	17	C0781				2	4	160.215
383	HRC_ 2	18	C0203				3	5	956.477
384	HRC_ 2	19	C0977				2	6	213.788
385	HRC_ 2	20	C1008				2	14	3.15536
386	HRC_ 2	21	C0742				1	5	929.363
387	HRC_ 2	22	C0201				1	3	6707.11
388	HRC_ 2	23	C0749				2	12	2.22674
389	HRC_ 2	24	C0897				1	5	467.854
390	HRC_ 2	25	C0968				1	7	1.90169
391	HRC_ 2	26	C0920				2	4	904.405
392	HRC_ 2	27	C0149				1	3	954.703
393	HRC_ 2	28	C0883				1	9	65.2198
394	HRC_ 2	29	C0730				2	9	1.51953
395	HRC_ 2	30	C0160				2	6	214.701
396	HRC_ 2	31	C0196				2	4	5223.79
397	HRC_ 2	32	C0862				3	8	3.39868
398	HRC_ 2	33	C0085				2	13	1.15193
399	HRC_ 2	34	C0091				2	10	1.28976
400	HRC_ 2	35	C0741				2	6	24.0357
401	HRC_ 2	36	C0018				2	16	1.71327																273
402	HRC_ 2	37	C0191				2	4	11381.6
403	HRC_ 2	38	C0994				2	10	5.71812
404	HRC_ 2	39	C0008				3	7	5.18418
405	HRC_ 2	40	C0166				3	5	59.1791
406	HRC_ 2	41	C0921				2	6	7.08855
407	HRC_ 2	42	C0137				2	6	137.097
408	HRC_ 2	43	C0891				2	6	2.37731
409	HRC_ 2	44	C0848				2	8	1.82779
410	HRC_ 2	45	C0959				1	7	7.86553
411	HRC_ 2	46	C0197				1	3	5197.4
412	HRC_ 2	47	C0058				2	6	5.20564
413	HRC_ 2	48	C0861				3	7	7144.66
414	HRC_ 2	49	C0084				2	4	26.3715
415	HRC_ 2	50	C1010				2	6	47.3472
416	HRC_ 2	51	SG0125				2	8	3.63446
417	HRC_ 2	52	C0832				2	6	62.6756
418	HRC_ 2	53	C0139				1	5	129.022
419	HRC_ 2	54	C0895				2	6	379352
420	HRC_ 2	55	C0035				2	6	19.3827
421	HRC_ 2	56	C0040				1	5	1.64196
422	HRC_ 2	57	C0854				2	8	1.37727
423	HRC_ 2	58	C0851				3	5	60.0547
424	HRC_ 2	59	C0755				2	4	245.04
425	HRC_ 2	60	C0055				1	5	157.238
426	HRC_ 2	61	C0180				2	12	5.76762
427	HRC_ 2	62	C0186				2	4	21909.5
428	HRC_ 2	63	C0167				1	5	196.527
429	HRC_ 2	64	C0038				2	9	1.61641
430	HRC_ 2	65	C0154				3	7	41.8715
431	HRC_ 2	66	C0880				2	4	955.896
432	HRC_ 2	67	C1011				2	6	28.0551
433	HRC_ 2	68	C0060				2	6	283.551
434	HRC_ 2	69	C0892				2	4	107.349
435	HRC_ 2	70	C0728				1	5	37.1185
436	HRC_ 2	71	C0065				2	11	1.2978
437	HRC_ 2	72	C0168				3	5	12.1772
438	HRC_ 2	73	C0868				3	7	47.6088
439	HRC_ 2	74	C0106				2	10	5.88954
440	HRC_ 2	75	C0882				3	7	9.80301
441	HRC_ 2	76	C0731				3	7	138.365
442	HRC_ 2	77	C0958				2	4	2.32063
443	HRC_ 2	78	C0016				2	9	1.23227
444	HRC_ 2	79	C0750				2	10	1.12599
445	HRC_ 2	80	C0190				2	8	22.9816
446	HRC_ 2	81	C0098				2	6	17.2518
447	HRC_ 2	82	C0123				1	5	8.77046
448	HRC_ 2	83	C0850				2	8	100.811
449	HRC_ 2	84	C0886				1	5	1011.17
450	HRC_ 2	85	C0178				2	6	11.9031
451	HRC_ 2	86	C0192				2	6	7.07628
452	HRC_ 2	87	C0902				1	5	34.6085
453	HRC_ 2	88	C0022				3	10	1.3089
454	HRC_ 2	89	C0124				2	4	628.428
455	HRC_ 2	90	C0001				2	6	353.968
456	HRC_ 2	91	C0052				1	5	63.3612
457	HRC_ 2	92	C0738				2	6	13.1433
458	HRC_ 2	93	C0967				2	7	55.2478
459	HRC_ 2	94	C0135				1	5	2.29681
460	HRC_ 2	95	C0172				2	8	15.2095
461	HRC_ 2	96	C0159				3	8	4.28957
462	HRC_ 3	1	C0925				2	10	10.5847
463	HRC_ 3	2	C0059				3	7	146.941
464	HRC_ 3	3	C0144				2	10	5.01072
465	HRC_ 3	4	C0922				3	7	86.9026
466	HRC_ 3	5	C0948				2	6	7.55949
467	HRC_ 3	6	C0146				2	6	37.8629
468	HRC_ 3	7	C0043				2	10	2.83034
469	HRC_ 3	8	C0945				2	4	6.56666
470	HRC_ 3	9	C0017				2	8	41.8867
471	HRC_ 3	10	C0069				2	8	5.99097
472	HRC_ 3	11	C0153				2	6	64.1717
473	HRC_ 3	12	C0935				2	10	16.4611
474	HRC_ 3	13	C0951				2	10	7.19878
475	HRC_ 3	14	C0169				2	4	472.292
476	HRC_ 3	15	C0867				2	6	23.9163
477	HRC_ 3	16	C0946				2	10	6.53163
478	HRC_ 3	17	C0019				2	4	6.7328
479	HRC_ 3	18	C0070				3	9	5.40097
480	HRC_ 3	19	C0155				2	4	1139.48
481	HRC_ 3	20	C0012				2	8	21.1643
482	HRC_ 3	21	C0020				3	7	44.5586
483	HRC_ 3	22	C0175				2	6	8.76734
484	HRC_ 3	23	C0875				2	8	2.09716
485	HRC_ 3	24	C0957				3	10	14.4868
486	HRC_ 3	25	C0024				2	6	23.4699
487	HRC_ 3	26	C0074				2	6	2.73797
488	HRC_ 3	27	C0205				3	10	5.088
489	HRC_ 3	28	C0943				2	8	18.0515
490	HRC_ 3	29	C0046				2	9	1.2116
491	HRC_ 3	30	C0181				1	7	3.97951
492	HRC_ 3	31	C0158				2	8	35.4989
493	HRC_ 3	32	C0962				2	4	398.18
494	HRC_ 3	33	C0028				1	7	25.0031
495	HRC_ 3	34	C0092				3	9	7.01462
496	HRC_ 3	35	C0211				2	8	3.29343
497	HRC_ 3	36	C0845				2	10	3.16287
498	HRC_ 3	37	C0082				2	6	2.24274
499	HRC_ 3	38	C0199				2	6	52.7006
500	HRC_ 3	39	C0926				2	4	115.037
501	HRC_ 3	40	C0885				2	2	3604060
502	HRC_ 3	41	C0032				2	4	170792
503	HRC_ 3	42	C0112				2	4	6366.13
504	HRC_ 3	43	C0745				2	6	21.217
505	HRC_ 3	44	C0965				3	5	56.9691
506	HRC_ 3	45	C0116				2	8	14.3067
507	HRC_ 3	46	C0104				2	8	11.2488
508	HRC_ 3	47	C0835				1	7	10.0432
509	HRC_ 3	48	C0966				2	6	191.11
510	HRC_ 3	49	C0037				1	5	67.3165
511	HRC_ 3	50	C0127				3	7	2.7313
512	HRC_ 3	51	C0138				2	6	8.53964
513	HRC_ 3	52	C0910				2	8	4.39101
514	HRC_ 3	53	C0117				2	8	9.76742
515	HRC_ 3	54	C0829				2	7	14.7146
516	HRC_ 3	55	C0918				2	5	1035.09
517	HRC_ 3	56	C0970				2	6	100.822
518	HRC_ 3	57	C0039				1	5	7.99157
519	HRC_ 3	58	C0132				2	6	46.1008
520	HRC_ 3	59	C0004				2	9	28.9895
521	HRC_ 3	60	C0911				2	8	30.6736
522	HRC_ 3	61	C0129				2	4	146.856
523	HRC_ 3	62	C0213				2	10	3.64414
524	HRC_ 3	63	C0919				2	10	8.30037
525	HRC_ 3	64	C0980				2	10	9.11667
526	HRC_ 3	65	C0041				3	7	1.88316
527	HRC_ 3	66	C0133				2	7	8.59128
528	HRC_ 3	67	C0003				2	6	214.945
529	HRC_ 3	68	C0915				2	6	69.5853
530	HRC_ 3	69	C0872				2	10	4.29498
531	HRC_ 3	70	C0214				2	10	1.386
532	HRC_ 3	71	C0927				2	6	28.0201
533	HRC_ 3	72	C0985				2	8	44.3672
534	HRC_ 3	73	C0042				2	11	1.31162
535	HRC_ 3	74	C0134				0	4	39.6597
536	HRC_ 3	75	C0005				2	8	320.38
537	HRC_ 3	76	C0936				3	7	6.30539
538	HRC_ 3	77	C0193				3	7	13.294
539	HRC_ 3	78	C0743				2	10	1.00572
540	HRC_ 3	79	C0929				1	5	11604.2
541	HRC_ 3	80	C0964				2	4	2164900
542	HRC_ 3	81	C0049				2	8	1.8822
543	HRC_ 3	82	C0206				0	4	12.4281
544	HRC_ 3	83	C0209				1	5	32.6326
545	HRC_ 3	84	C0928				2	4	630.576
546	HRC_ 3	85	C0200				2	8	53.69
547	HRC_ 3	86	C0125				2	6	81.7521
548	HRC_ 3	87	C0013				3	7	5.11318
549	HRC_ 3	88	C0847				2	6	2.34601
550	HRC_ 3	89	C0054				2	6	7.58779
551	HRC_ 3	90	C0142				2	4	1965.27
552	HRC_ 3	91	C0932				3	10	4.71596
553	HRC_ 3	92	C0931				2	14	2.21074
554	HRC_ 3	93	C0131				2	9	2.46576
555	HRC_ 3	94	C0163				2	6	60.0765
556	HRC_ 3	95	C0942				2	4	413.406
557	HRC_ 3	96	UKTS9034				2	10	1.51795
558	HRC_ 4	1	C0963				2	14	2.21795
559	HRC_ 4	2	C2022				2	2	6645.99
560	HRC_ 4	3	C2085				2	8	1.05964
561	HRC_ 4	4	C2119				2	6	3.16546
562	HRC_ 4	5	C2146				2	8	142.866
563	HRC_ 4	6	C2182				2	8	8.20699
564	HRC_ 4	7	UKTS8837				3	6	4.3271
565	HRC_ 4	8	UKTS9114				2	8	6.48966
566	HRC_ 4	9	C0971				3	10	3.33151
567	HRC_ 4	10	C2023				1	5	20.098
568	HRC_ 4	11	C2089				2	6	28.0585
569	HRC_ 4	12	C2120				2	6	5.9327
570	HRC_ 4	13	C2148				2	4	416.119
571	HRC_ 4	14	C2183				2	10	3.17317
572	HRC_ 4	15	C2174				1	5	7.54534
573	HRC_ 4	16	C2072				2	10	1.03492
574	HRC_ 4	17	C0976				2	3	9154.33
575	HRC_ 4	18	C2025				1	5	122.848
576	HRC_ 4	19	C2091				2	10	58.0459
577	HRC_ 4	20	C2121				3	6	1.15812
578	HRC_ 4	21	C2151				2	4	4182.89
579	HRC_ 4	22	C2184				2	2	119133
580	HRC_ 4	23	UKTS8992				2	4	773.949
581	HRC_ 4	24	UKTS8989				3	9	91.7436
582	HRC_ 4	25	C0981				2	6	1.81076
583	HRC_ 4	26	C2026				2	11	1.52791
584	HRC_ 4	27	C2093				1	5	640.756
585	HRC_ 4	28	C2122				1	12	1.20844
586	HRC_ 4	29	C2156				2	6	82.2093
587	HRC_ 4	30	UKTS8049				2	6	11.0225
588	HRC_ 4	31	C2142				2	6	152.967
589	HRC_ 4	32	UKTS9002				2	4	65.9348
590	HRC_ 4	33	C0983				2	7	2.90523
591	HRC_ 4	34	C2027				2	6	137.595
592	HRC_ 4	35	C2102				2	8	20.413
593	HRC_ 4	36	C2125				2	10	6.26608
594	HRC_ 4	37	C2158				1	7	18.8186
595	HRC_ 4	38	UKTS8670				3	9	1.39959
596	HRC_ 4	39	UKTS8740				2	13	4.06215
597	HRC_ 4	40	UKTS9051				2	8	81.39
598	HRC_ 4	41	C0988				2	12	1.48315
599	HRC_ 4	42	C2039				2	10	1.04221
600	HRC_ 4	43	C2103				2	4	51.0243
601	HRC_ 4	44	C2127				2	8	13.4775
602	HRC_ 4	45	C2159				2	4	208.058
603	HRC_ 4	46	UKTS8754				3	9	7.27496
604	HRC_ 4	47	UKTS8768				1	3	1050.75
605	HRC_ 4	48	UKTS9003				2	6	7.21814
606	HRC_ 4	49	C0995				1	5	1.13589
607	HRC_ 4	50	C2046				3	5	15.3598
608	HRC_ 4	51	C2108				2	6	72.8318
609	HRC_ 4	52	C2130				2	2	12057.8
610	HRC_ 4	53	C2160				2	6	212.739
611	HRC_ 4	54	C2191				2	6	55.9642
612	HRC_ 4	55	UKTS9019				1	7	7.80682
613	HRC_ 4	56	UKTS9020				2	6	31.3767
614	HRC_ 4	57	C2012				1	7	1.8194
615	HRC_ 4	58	C2048				2	8	3.30516
616	HRC_ 4	59	C2109				2	6	1.96635
617	HRC_ 4	60	C2132				2	6	25486.1
618	HRC_ 4	61	C2161				2	4	20.5741
619	HRC_ 4	62	UKTS8695				2	6	92.6813
620	HRC_ 4	63	UKTS8966				2	16	1.64358																273
621	HRC_ 4	64	UKTS9025				2	9	1.41275
622	HRC_ 4	65	C2013				2	6	1.97044
623	HRC_ 4	66	C2070				2	4	6.03494
624	HRC_ 4	67	C2113				2	6	122.367
625	HRC_ 4	68	C2135				2	6	169.5
626	HRC_ 4	69	C2172				2	6	3.58183
627	HRC_ 4	70	UKTS8791				2	10	1.03047
628	HRC_ 4	71	UKTS9110				2	6	1365.26
629	HRC_ 4	72	UKTS9046				2	8	6.41275
630	HRC_ 4	73	C2018				2	6	115.71
631	HRC_ 4	74	C2071				2	4	1042
632	HRC_ 4	75	C2114				1	5	70.2549
633	HRC_ 4	76	C2139				2	6	40.5812
634	HRC_ 4	77	C2176				3	11	3.34324
635	HRC_ 4	78	UKTS8792				2	8	17.226
636	HRC_ 4	79	UKTS9109				1	7	142.997
637	HRC_ 4	80	UKTS9201				2	4	769.2
638	HRC_ 4	81	C2020				2	10	2.6757
639	HRC_ 4	82	C2074				3	7	35.9642
640	HRC_ 4	83	C2116				1	9	2.25435
641	HRC_ 4	84	C2143				2	10	1.84338
642	HRC_ 4	85	C2179				1	5	44.5988
643	HRC_ 4	86	UKTS8796				2	8	1.66775
644	HRC_ 4	87	UKTS8713				1	5	8.06736
645	HRC_ 4	88	UKTS9225				2	10	3.67574
646	HRC_ 4	89	C2021				2	6	53.0131
647	HRC_ 4	90	C2081				1	7	46.1893
648	HRC_ 4	91	C2118				2	4	25914.6
649	HRC_ 4	92	C2144				1	5	224.156
650	HRC_ 4	93	C2180				2	4	492.016
651	HRC_ 4	94	UKTS8797				3	11	3.87303
652	HRC_ 4	95	UKTS9074				1	5	21.4329
653	HRC_ 4	96	UKTS9260				3	8	1.67398
654	HRC_ 5	1	C2078				1	5	3.40384
655	HRC_ 5	2	C2175				2	6	64.5959
656	HRC_ 5	3	UKTS9115				2	4	440.344
657	HRC_ 5	4	SG20				2	6	36.5236
658	HRC_ 5	5	SG54				3	7	102.528
659	HRC_ 5	6	SG94				2	7	1.41342
660	HRC_ 5	7	SG70				2	9	2.17516
661	HRC_ 5	8	SG59				2	9	10.4863
662	HRC_ 5	9	C2090				2	7	1.77332
663	HRC_ 5	10	C2186				1	5	2812.71
664	HRC_ 5	11	UKTS9213				2	12	1.24719
665	HRC_ 5	12	SG38				1	5	55.4409
666	HRC_ 5	13	SG55				1	5	83.8779
667	HRC_ 5	14	SG95				2	4	22821.8
668	HRC_ 5	15	SG80				3	5	380.638
669	HRC_ 5	16	SG112				2	4	38181.7
670	HRC_ 5	17	C2110				2	6	5.39344
671	HRC_ 5	18	C2188				2	6	11.8195
672	HRC_ 5	19	SG4				2	2	415.977
673	HRC_ 5	20	SG24				2	2	1872040
674	HRC_ 5	21	SG62				2	11	3.66432
675	HRC_ 5	22	SG97				2	7	1.08319
676	HRC_ 5	23	SG88				2	8	3.42928
677	HRC_ 5	24	SG72				2	12	1.70122
678	HRC_ 5	25	C2111				2	6	87.2311
679	HRC_ 5	26	C2152				2	6	44.5853
680	HRC_ 5	27	SG5				1	5	31.5853
681	HRC_ 5	28	SG41				1	3	16.0061
682	HRC_ 5	29	SG63				2	6	164.629
683	HRC_ 5	30	SG100				2	6	19.2875
684	HRC_ 5	31	SG89				2	6	1.98719
685	HRC_ 5	32	SG46				2	4	47316.6
686	HRC_ 5	33	C2098				3	5	6.03934
687	HRC_ 5	34	C2187				2	7	2.92225
688	HRC_ 5	35	SG10				1	5	5.41373
689	HRC_ 5	36	SG34				1	5	304.459
690	HRC_ 5	37	SG64				2	5	1.28602
691	HRC_ 5	38	SG101				2	6	15.3459
692	HRC_ 5	39	SG104				1	16	1.01092																273
693	HRC_ 5	40	SG52				2	2	4865.08
694	HRC_ 5	41	C2126				2	7	1.24866
695	HRC_ 5	42	C2190				3	10	1.10954
696	HRC_ 5	43	SG2				2	8	6.68612
697	HRC_ 5	44	SG40				2	5	7.60132
698	HRC_ 5	45	SG67				2	4	1067.18
699	HRC_ 5	46	SG102				2	10	1.37802
700	HRC_ 5	47	SG111				2	9	1.78533
701	HRC_ 5	48	SG114				2	11	4.45313																269
702	HRC_ 5	49	C2141				2	4	274.669
703	HRC_ 5	50	UKTS8802				1	5	3234.25
704	HRC_ 5	51	SG15				2	5	3.07775
705	HRC_ 5	52	SG26				2	6	2.54551
706	HRC_ 5	53	SG74				1	4	4.89264
707	HRC_ 5	54	SG99				0	4	24.6743
708	HRC_ 5	55	SG35				2	8	5.11957
709	HRC_ 5	56	SG115				3	11	1.94226
710	HRC_ 5	57	C2145				2	6	1.99659
711	HRC_ 5	58	C2185				2	4	1361.91
712	HRC_ 5	59	SG18				2	4	2807.87
713	HRC_ 5	60	SG30				2	4	5357.14
714	HRC_ 5	61	SG66				2	6	7.31954
715	HRC_ 5	62	SG105				2	7	9.49215
716	HRC_ 5	63	SG82				1	7	70.3069
717	HRC_ 5	64	SG117				2	8	1.63147
718	HRC_ 5	65	C2150				1	7	43.131
719	HRC_ 5	66	UKTS8727				2	6	54.1976
720	HRC_ 5	67	SG22				2	6	9.59866
721	HRC_ 5	68	UKTS9142				2	4	2.19619
722	HRC_ 5	69	SG69				2	4	30.9822
723	HRC_ 5	70	SG81				2	6	33.0429
724	HRC_ 5	71	SG73				2	6	918.512
725	HRC_ 5	72	SG118				1	5	3.19107
726	HRC_ 5	73	C2153				3	7	16.9719
727	HRC_ 5	74	UKTS8840				2	6	10.0135
728	HRC_ 5	75	SG8				2	10	1.05209
729	HRC_ 5	76	UKTS9175				1	5	84.5571
730	HRC_ 5	77	SG71				2	10	1.19328
731	HRC_ 5	78	SG60				2	9	1.55598
732	HRC_ 5	79	SG109				2	6	59.0125
733	HRC_ 5	80	SG120				3	11	1.26371
734	HRC_ 5	81	C2155				2	8	3.02623
735	HRC_ 5	82	UKTS8825				2	6	9.94427
736	HRC_ 5	83	UKTS9050				1	5	19.7285
737	HRC_ 5	84	UKTS9242				2	4	5.70893
738	HRC_ 5	85	SG77				2	6	2.70853
739	HRC_ 5	86	SG86				2	4	45.8028
740	HRC_ 5	87	SG57				2	4	32.3334
741	HRC_ 5	88	SG3				2	15	1.10709
742	HRC_ 5	89	C2173				1	5	18.6882
743	HRC_ 5	90	UKTS8878				1	7	12.6394
744	HRC_ 5	91	UKTS9082				2	7	5.46599
745	HRC_ 5	92	SG58				2	6	6.06828
746	HRC_ 5	93	SG90				2	6	57.1514
747	HRC_ 5	94	SG84				2	8	2.45454
748	HRC_ 5	95	SG78				2	8	2.92355
749	HRC_ 5	96	SG107				1	5	4.5912

## Sheet: rawdata
index	sample ID	PRT_ref12_1	PRT_ref12_2	PRT_ref12_3	PRT_ref12_4	TATC microsatellite peak areas (max 6 peaks)						2A2B duplication	AMY2A: AMY2B	AMY2P : AMY2A	QPCR1	QPCR2
1	NA12875	6.45728	7.68937	5.92345	6.5686	0	0	17387	16886	0	0	no	1.01533	1.02155	6.67951	7.28425
2	NA12044	7.35538	6.55479	6.17972	5.57338	0	6159	11886	17366	0	0	no	0.897638	1.03371	6.69991	7.06559
3	NA06993	6.25345	6.91526	6.1595	6.12634	0	0	8801	30637	8251	0	no	0.910891	2.69348	6.29379	5.74461
4	NA12716	5.86528	9.19544	7.79366	7.35376	4637	5805	0	15251	14961	0	no	0.969652	1.485	7.88867	8.14902
5	NA12760	4.11539	4.73432	3.46517	3.79119	0	0	6849	13289	6675	0	no	1.01361	0.502061	4.59869	4.09596
6	NA12236	4.37797	6.17143		4.19817	13155	0	0	39922	0	0	no	0.970027	0.5181	5.13401	4.42668
7	NA11992	7.55327	9.12537	8.93472	6.58586	0	2392	4685	7139	0	0	no	0.532666	2.8177	7.93383	8.49915
8	NA12239	5.34399	5.62188	5.88623	5.19839	0	0	0	0	0	0	yes	1.04223	0	5.63297	5.62057
9	NA11993	11.9744	1.38698	1.38475	1.69448	0	9425	5547	25796	4097	0	no	1.02076	2.00077	8.92589	9.36041
10	NA12750	6.28987	6.94199	8.49649	6.18944	0	0	14923	21012	6839	0	no	1.04871	2.96415	5.73737	5.87401
11	NA12146	1.25448	8.92146	7.81985	7.32448	0	0	51653	50969	48856	16468	no	0.530534	4.02681	9.41608	9.19933
12	NA11839	5.58776	6.35836	5.69634	5.8123	0	0	26219	24764	0	0	no	1.00084	3.23515	6.12896	6.38079
13	NA12156	4.85999	5.86638	6.5584	4.91488	0	5664	3434	6585	0	0	no	0.588418	2.0368	6.23125	6.07148
14	NA11829	5.78489	5.57185	6.78587	4.99356	0	0	2268	3197	0	0	no	0.557988	0	5.19403	5.25599
15	NA12154	4.47189	6.77472		6.17149	10051	5296	4952	9152	0	0	no	1.00592	0.965239	6.37112	6.83522
16	NA06985	5.62427	5.91165	7.26849	5.44494	15827	0	31521	32563	0	0	no	0.523449	1.82983	4.89279	4.76028
17	NA11831	3.94583			4.13914	0	0	31601	15767	15000	0	no	1.00482	0.523002	4.65457	4.04328
18	NA07056	4.78794	5.77558	7.54862	4.15665	11418	0	21942	31822	0	0	no	0.915278	1.03916	7.94959	7.40835
19	NA07022	6.97773	6.39889		6.24847	0	12068	6209	11427	5369	0	no	0.974884	2.92162	6.99446	7.06923
20	NA12762	6.21687	6.32689	7.36692	6.13943	0	0	0	31321	15431	0	no	0.986129	2.97109	6.74144	6.6189
21	NA12874	8.66913	6.67292	9.28434	7.75578	0	0	0	60251	8520	0	no	0.972344	1.87548	8.85267	8.76799
22	NA12003	3.88357	6.26426	7.35899	5.85492	16970	0	48958	15841	0	15546	no	0.959944	1.02744	6.00239	6.08937
23	NA11882	9.37334		8.19655	5.57895	0	0	5645	19518	14250	0	no	1.04795	1.47746	8.55363	9.14573
24	NA07034	4.69911	5.43112	5.98854	3.16552	0	0	0	59390	0	0	no	0.56492	1.86822	5.87689	6.15596
25	NA12056	7.14314	7.71537	7.17462	6.47646	0	0	47626	0	9704	0	no	0.990927	2.97164	7.52158	7.4061
26	NA12145	9.355	8.89688	9.22695	8.54698	0	0	0	52265	50954	0	no	0.957936	4.05297	10.6958	11.6879
27	NA12761				12.1751	0	0	2309	8483	0	994	no	1.00332	2.47334	10.941	10.7515
28	NA06994	7.47363	8.56326	9.51767	8.68149	0	0	31051	58427	15225	13295	no	1.03277	1.53646	8.18748	8.36579
29	NA07055	3.83459	4.18999	4.55828	3.64233	0	0	32391	33701	60737	0	no	0.97446	0.568526	5.10277	4.24791
30	NA12763	5.37244	7.67439			19119	0	38663	37561	35623	0	yes	0.949163	0.675845	8.69011	8.41967
31	NA11840	6.13862		7.12668	6.41299	0	0	22765	5553	0	5445	no	1.01547	1.01266	5.93469	6.2306
32	NA12751	7.34687	5.94132	7.29666	5.62595	10656	0	20384	28226	0	0	no	0.951783	0.993583	6.39357	6.98144
33	NA12814	5.62753	6.56813			0	0	25947	25808	24395	0	no	1.00112	1.0064		2.08555
34	NA07357	6.17326	7.11496	4.64585		0	0	0	19903	0	0	no	0.520634	1.93362	6.70906	4.93401
35	NA07000	5.77438	6.41195	5.59224		21061	0	57642	18981	18394	0	no	1.00547	0.936241	6.7698	5.64339
36	NA11995	7.19445	8.41948	6.45264	7.17782	0	0	28606	11085	0	0	no	0.56513	2.80345	8.34746	6.31221
37	NA12006	12.8319	13.3735	12.8279	14.9397	0	0	25091	36202	23261	0	no	0.974927	3.05566	20.1476	17.0736
38	NA12144	4.32913	7.16896	5.53948	5.93279	0	0	5431	22876	0	0	no	0.955918	0.926815	8.28439	6.61734
39	NA11832	6.41598		6.73859	4.77154	0	0	9890	0	42536	0	no	0.969912	1.00932	8.4121	7.325
40	NA12813	5.37498	4.94662	4.72943	3.99657	0	0	0	28144	0	9083	no	0	0	5.04835	2.79876
41	NA12891	2.86963	6.12221	5.76985	6.19742	16413	0	0	65078	15624	0	no	1.01336	1.0497	8.29325	6.8383
42	NA12717	9.73398	11.2139	9.45999	7.96443	0	0	17093	16681	11005	0	no	0.957544	1.35196	10.2363	9.31006
43	NA12004	9.22264	7.56198	5.66413	6.26718	27360	0	53292	0	0	0	no	1.01638	3.08117	7.29044	6.13659
44	NA11830	13.3478	14.6834	12.5623	9.66775	0	15810	6034	24452	19576	0	yes	1.37562	0	13.4884	12.0641
45	NA12057	9.87448		8.63478	5.64888	0	0	7207	48116	0	0	no	0.988156	1.99084	8.76828	7.75685
46	NA11994	6.19324	4.75785	4.37436		3381	3617	0	0	3667	3365	no	1.0044	0.508822	4.61712	3.07402
47	NA12005	8.64422	9.11249	7.73384		0	0	15846	65308	26301	0	no	0.997961	1.47671	9.76975	9.47496
48	NA07345	6.884	9.84686	7.95466	8.49393	7572	21952	0	21511	6883	0	no	0.937951	1.48457	8.45879	8.98516
49	NA12872	8.49294	13.8157	8.93915		0	10245	10456	68268	0	0	no	0.929228	1.9125	11.6316	10.2801
50	NA12873	1.3244		9.27163	11.3324	0	0	24079	23814	32032	0	yes	0.901901	1.2421	11.28	11.4577
51	NA12155	3.74986	3.44644			0	0	628	1126	0	0	yes	0.999693	0	2.50176	3.27957
52	NA12812	5.97297	6.89892			0	0	30308	56625	0	0	no	0.967523	1.14178	4.44659	5.20243
53	NA12248	6.77813	6.67885			0	0	16407	53681	26513	12266	no	1.00703	1.50263	5.48158	5.78605
54	NA12043	12.3229	14.8137			0	0	13689	38648	4358	4187	no	1.34552	1.92761	19.2913	15.8426
55	NA12234	9.39742	9.62387			6556	0	11681	18095	5950	5656	no	0.961311	3.54714	9.86038	10.1538
56	NA12892	8.36778				0	0	10371	48619	10073	0	no	1.00065	1.67627	9.78124	10.2038
57	NA12249	1.52112	14.155			0	4641	11784	7817	7262	0	no	0.982033	1.41318	7.09806	7.54723
58	NA11881	7.81832	7.17532			0	0	37814	24849	12986	12037	yes	0.999608	0.688727	6.73638	6.95521
59	NA12815	14.7672				0	5379	10834	21949	0	0	no	0.594368	0.390963	6.53068	7.14347
60	NA12264	8.97729				0	0	16461	62035	12498	10930	no	0.992963	1.5805	9.15059	8.70751
61	NA06989	8.79578	8.33252	7.62486	7.52574	6714	28854	5903	0	0	0	no	0.558485	2.90816	8.67302	8.30396
62	NA11892	2.86489	2.26432	3.59742	3.61876	0	0	0	35883	34669	0	yes	0.710322	0.517092	3.5131	2.817
63	NA11919	6.18184	5.75195		5.66199	0	0	24896	5132	0	0	no	1.03178	0.991061	5.37881	5.68508
64	NA11891	7.87264	8.58841	7.61413	7.86128	0	40594	58042	20383	37090	0	yes	1.32513	0.501495	8.56355	9.42909
65	NA12348	3.14965		2.83693	2.96444	0	6614	0	12963	0	0	no	0.556362	0.985688	3.09677	2.70485
66	NA06984	6.28332	5.5684	5.63675	6.29339	2396	0	4127	5908	0	0	no	1.07511	2.9016	7.33031	6.0867
67	NA07045	5.26724	2.99482	4.61697	4.45195	0	2795	9171	0	0	0	no	0.602787	2.11075	5.70928	4.48039
68	NA12342	3.33434	2.24189	3.23226	2.87563	0	1405	2490	0	0	0	no	0.555814	1.03054	2.35241	1.40764
69	NA11931	1.25714	8.62579	7.96328	8.92561	1253	0	2065	4427	0	0	no	0.956083	3.93562	8.27342	8.33781
70	NA12058	3.45262	3.92262	3.36141	3.51142	0	0	0	7270	3525	0	no	0.585455	0.993138	3.3597	3.02992
71	NA12829	3.65222	2.98126	4.14666	4.32968	17790	49494	16044	0	0	0	no	0.553739	1.94094	4.83205	4.26102
72	NA07346	6.66724	6.93619	6.54769	6.22861	0	0	1959	2771	1036	0	no	1.04175	1.0193	6.06512	6.45729
73	NA12045	7.77893	8.34886	8.92385	8.13275	2286	0	3788	8402	0	0	no	1.00637	3.93051	6.62119	7.47719
74	NA11843	12.9789		12.3535	12.1149	23916	63449	93961	40087	0	19625	no	1.0473	2.4466	14.692	14.3234
75	NA12749	5.57752	4.49942	5.78857	5.41258	0	6573	12349	17906	0	0	no	1.02731	1.00734	7.04251	6.38313
76	NA07031	2.22529		2.42969	1.94886	0	0	0	1383	1409	0	no	0.977337	0	2.23757	2.56665
77	NA12842	1.67816		9.84922		7904	11270	11177	3756	4415	0	no	1.02616	1.92733	16.295	8.38635
78	NA12489	5.11529	6.97382	5.62712	5.95221	0	0	5531	7617	0	0	yes	1.01944	0.331288	2.89392	4.78897
79	NA12275	8.74981		8.64165	8.37366	8093	11506	7780	3761	0	0	no	1.04519	1.41013	8.23461	8.8371
80	NA06986	4.53718	2.96394	3.84726	3.71819	0	0	0	18683	0	0	no	1.0388	1.95568	4.15469	4.80588
81	NA12414	13.3168		13.9815	13.5233	9217	2401	4506	6489	0	2160	no	1.00592	2.42871	16.2415	9.65679
82	NA12775	12.1282	13.2415	7.94146	7.73242	48610	0	58684	34410	0	0	no	0.994747	2.65936	12.0385	12.6146
83	NA12748	11.1399	11.1746	9.48194	9.97499	3569	3935	23773	0	0	0	no	0.989112	1.93513	11.3817	11.3319
84	NA12777		11.5746			0	0	9681	22852	21286	0	no	0.977852	2.42078	12.4764	11.8218
85	NA12274	9.62343	9.75236	8.17994	9.11323	0	2874	6321	1399	0	0	no	0.921429	1.50433	11.391	8.21191
86	NA12383	4.53623	7.56771	4.33474	4.13658	0	1235	2512	1336	0	0	no	0.974937	0.488576	4.50744	4.06708
87	NA12827	8.99573	8.7219	8.14182	8.15155	7851	16116	30405	7417	0	0	no	1.03678	1.52461	6.31121	6.18072
88	NA12778	4.22359	3.1198	3.67567	3.77474	4365	0	4239	4050	4050	0	no	1.03393	0.507827	3.18628	3.76261
89	NA07037	7.89947	7.69359	7.89627	7.66745	0	7690	0	14802	7312	0	no	1.06433	1.54318	8.80082	9.30319
90	NA12889	6.35646	4.82681	5.45627	5.67254	0	4640	19654	0	0	0	no	1.01992	0.981133	5.65092	6.37941
91	NA12272		2.95944	5.8253	5.42217	4796	0	17778	0	0	0	no	0.579666	1.83736	5.47906	5.76468
92	NA12287	4.82522		2.78438	2.64526	0	0	0	5996	3030	0	no	0.558621	1.01268	5.87152	3.42186
93	NA12340	5.83679	3.6995	4.7816	4.81832	0	0	3696	6981	6603	0	no	0.546851	1.84318	4.82656	5.43227
94	NA12399	4.21675	3.13995	3.68848	3.73842	0	2639	2652	0	0	0	no	0.991667	0.525316	4.68993	3.81788
95	NA07347	11.5754	11.4234	9.43134	9.36629	0	22050	0	22245	0	4495	yes	0.982008	1.30192	9.5376	11.7722
96	NA12400	8.38348	6.35495	6.77567	6.99833	0	0	9316	45392	7666	0	no	1.00755	1.36027	7.82407	7.92707
97	NA11917		3.94686	6.49528	6.55547	10244	0	5755	20124	0	0	no	0.580317	2.99118	6.57424	7.92347
98	NA12283	8.3373	7.87649	7.22363	7.56954	0	0	2882	2263	0	0	yes	0.976331	0.669005	6.43864	5.96337
99	NA12843	7.38359	4.67538	5.49618	5.78917	0	0	7842	10910	0	3564	no	1.04875	1	5.16165	5.31733
100	NA12347	8.82549	9.62878	7.32712	7.83833	5120	0	5039	7649	2623	0	no	1.06206	1.42183	7.24647	8.33155
101	NA12718	6.45849	3.56352	5.25324	5.47185	0	0	7820	14459	0	0	no	1.06048	1.02625	4.69687	5.18023
102	NA11918	5.23554	2.81279	5.13683	4.76938	0	0	1336	3764	1277	0	yes	1.0278	0.346953	5.18668	5.18114
103	NA12413	8.55968	5.74893	7.44748	7.95921	0	0	0	66872	62787	0	no	0.982443	1.4295	6.94246	6.66894
104	NA11894	5.74412	3.36963	4.88586	5.11283	0	0	7214	7038	3469	0	yes	1.07453	0.348679	6.76971
105	NA12282	3.69156	3.79759	3.46544	3.47336	3129	0	1636	1708	0	0	no	1.02202	0.484117
106	NA07435	4.84613	2.29769	4.11288	3.99228	0	0	7408	7280	3619	0	no	0.530333	2.04664	4.92571
107	NA11893	6.63348	3.96244	5.39256	5.5374	7811	7382	0	21503	6903	0	no	1.01263	2.87822	6.53882
108	NA12341	6.86156	5.42653	6.96815	6.96815	0	0	25926	24978	0	0	no	1.07563	1.00027	6.96094
109	NA12286	2.36316		1.86349	1.86349	0	0	0	8127	0	7988	no	1.08696	0	2.51134
110	NA11920	11.1142	7.97686			0	0	24354	52724	0	0	no	0.950796	1.98	11.292
111	NA07051	3.22996	3.27294	3.97715	3.97715	0	0	3625	1935	1707	0	no	0.896825	2.12319	4.82335
112	NA12830	8.46256	6.63323	7.89673	7.89673	0	0	0	28558	27928	0	no	1.01061	4.06997	7.40263
113	NA12343	5.27512	3.64895	4.72659	4.72659	0	0	3849	7338	7038	0	no	0.556164	2.14039	3.88449
114	NA11930	2.49347		2.26897	2.26897	0	0	994	1024	0	0	no	1.04778	1.03271	1.92655
115	NA12776	6.96739	5.48317	5.83466	5.83466	0	0	3704	10235	6998	0	no	1.00632	2.70104	6.45685
116	NA12828	4.66873	2.88534	3.812	3.812	3844	0	7386	3797	0	0	no	1.03319	2.03567	3.59118
117	NA12273	4.3877	2.45899	3.71924	3.71924	4312	0	4069	7658	0	0	no	1.01007	1.9448	2.29091
118	NA12546	9.75534	6.58871	8.59981	8.59981	0	0	7367	34969	6197	5624	yes	0.994549		9.33465
119	NA12890	8.65634	7.58965	9.42933	9.42933	0	0	18806	42423	9079	16202	no	1.04998	1.99095	10.5278
120	NA18942		14.4324	12.2932		0	4845	1913	9752	1974	1325	no	1.01743	2.33673	16.2145	15.4692
121	NA18945	3.74355	3.69326	4.68842	3.86947	1496	0	3137	1656	0	0	no	1.08713	0.458505	4.70155	4.60291
122	NA18964	9.32552	7.22468	8.35325	7.11568	1569	4571	4530	0	1518	0	no	1.08267	1.39276	7.4502	7.75469
123	NA18961	6.35496	6.91757	6.26469	5.61236	1154	0	3527	1472	1166	0	no	0.946176	1.01689	6.80008	6.51968
124	NA18967	7.21424	8.34682	6.19344	5.63156	0	1045	575	1655	0	0	no	0.906667	1.02161	7.06606	6.4338
125	NA18981		5.99542	6.35575	6.36827	366	0	434	1028	0	372	no	1.00585	0.980695	7.14947	7.58589
126	NA18994	1.87434	7.6195		7.94372	0	781	771	2570	3861	0	no	1.01189	1.95722	13.6958	9.39676
127	NA18998	8.23123	11.1633	9.72544	8.87984	0	3876	1136	3066	1927	0	no	1.01334	1.9536	10.9955	11.03
128	NA18940	11.1617	11.3297			0	20545	5783	10165	0	15334	no	1.06549	0.980802	11.2415	12.9596
129	NA18949		7.7189	8.26364	8.47747	0	708	1833	787	1785	0	no	1.01064	1.34606	10.6389	11.2034
130	NA18953	6.89115	8.65894	8.22734	6.54413	965	1780	1016	2867	0	906	no	1.02951	1.46513	9.91609	10.3795
131	NA18972	18.2128		18.3945	14.8265	1120	10890	2473	4724	2394	0	no	0.967347	3.87756	21.6625	21.5492
132	NA18976			8.35148	6.99158	0	0	0	2055	5224	0	no	1.09283	1.33254	8.39634	8.6892
133	NA18971	8.73791	8.69315	8.89379	6.7644	358	0	407	1051	1030	0	no	1.00926	1.43886	6.36007	6.72331
134	NA19000		8.1456	8.46168	6.53663	0	747	0	1272	854	462	no	1.02421	1.50577	7.55869	7.74512
135	NA18948	9.39727	15.434		9.37146	1947	0	2074	2194	2994	1035	no	1.06466	1.94585	6.73411	6.67723
136	NA18968	6.22883	8.12913	7.38343	7.13464	1817	3456	1869	1952	1829	3441	no	1.12457	1.38337	12.8116	10.6022
137	NA18965	13.8923	14.1318	12.246		5861	17819	11253	10994	16368	5137	no	1.05357	2.40704	9.11341	7.686
138	NA18978	7.62556	6.65977	8.42353	7.67897	533	0	1137	0	1742	1132	no	1.1018	1.35325	14.9172	14.1742
139	NA18974		7.81898	8.18424	7.43183	0	1438	0	1180	481	0	no	1.13407	1.51212	7.65122	7.58864
140	NA18992		7.27397	7.97866	7.53987	0	897	0	661	2343	0	no	0.977887	1.47998	6.62985	7.31941
141	NA19005	12.2454	13.8547			0	4669	3006	4339	2887	2803	no	1.0349	2.34499	7.29505	7.12139
142	NA18943	11.988			9.84714	0	4643	2927	7254	4844	4624	no	1.01968	1.88688	12.3559	11.9835
143	NA18951	6.71197	6.7297	5.71391	4.53451	1446	0	1493	2886	1497	1443	no	1.02134	0.956364	13.5793	12.9815
144	NA18959	2.81644	5.84423	5.85217	5.47772	1478	0	3022	0	0	0	no	1.04157	0.903294	5.04115	6.45435
145	NA18973	9.77122	5.83889	5.71794	5.5332	8007	0	4162	7824	4016	0	no	1.04624	0.969974	6.68764	6.94672
146	NA18970	7.87331	5.32911	5.55399	5.33391	3073	0	3308	9251	3102	0	no	1.10278	0.985246	6.14216	6.69391
147	NA18987	13.6892	12.9648	9.83181		0	1401	429	1591	426	0	no	1.00875	1.87319	11.6471	11.5064
148	NA18999	4.77127	4.96491	6.21714	6.21747	0	0	0	5842	1530	1504	no	1.05004	1.00723	10.3284	10.0453
149	NA18947	13.7119	15.8947	12.9553		0	10318	14173	2663	2446	0	no	1.02196	2.23498	5.55235	6.43261
150	NA18952	8.81713	9.94492	8.23345	7.11767	0	6019	0	6461	4112	0	no	0.972028	1.41483	15.9067	15.1347
151	NA18969	3.35257	2.77887	6.55978	5.1478	0	0	621	1996	0	0	no	0.938596	0.512506	10.0212	9.6513
152	NA18966	5.89288	6.11824	5.96195	5.91653	0	0	860	1157	2708	0	no	0.979839	0.93258	4.399	5.22176
153	NA18980	1.36639	11.7697		9.41954	1569	2418	1651	1083	1423	0	no	1.025	2.04028	7.45941	7.11349
154	NA18990		8.83138	8.6642	7.55158	906	881	589	981	446	0	no	0.953405	1.44864	10.468	9.67226
155	NA18997			9.77617	8.81552	0	1436	650	0	821	0	no	0.985294	1.95858	8.46538	7.78763
156	NA19007	9.82412	12.9717		9.23841	0	3722	1479	6102	0	0	no	1.05176	1.44431	9.27028	9.35458
157	NA18944	1.63928	14.5496	11.8964	9.9387	0	1466	0	8954	5051	0	no	1.06154	2.41729	10.4577	10.0614
158	NA18956	4.64715	4.63247	6.61158	6.27971	0	0	617	1986	275	447	no	0.934132	1.04754	14.3329	14.9992
159	NA18960	8.59496	9.1556	7.81625	7.31887	0	2872	3203	11198	5484	0	no	0.961832	1.39005	7.49463	7.16561
160	NA18975	1.66984	12.1979	11.3193		0	874	1982	1856	968	0	no	0.951613	2.32597	9.2501	8.80181
161	NA18995	9.35756	7.9996	9.71452	9.51383	0	2330	826	826	748	0	no	0.991477	1.9475	15.6241	14.6717
162	NA18991		8.46979	7.99715	7.1799	0	1028	620	2074	620	0	no	0.97356	1.44643	8.41128	8.12651
163	NA19012	11.2485	12.3324	9.46914	8.62678	0	3341	0	4235	910	0	no	1.44925	0.997231	8.99254	9.63792
164	NA19003		7.29183	8.61822	7.9984	0	248	0	1199	555	0	no	1.04188	1.4	7.54166	7.63511
165	NA18526	6.5132	5.38782	5.47846	5.75894	3754	2097	3595	1845	0	0	no	0.95082	0.962148	5.32178	8.08083
166	NA18562	6.97934	8.87699	8.2124	8.32438	0	0	3932	11054	14030	0	no	0.96	1.48344	9.00838	12.9365
167	NA18545	1.34127	8.45558	9.62914	8.39158	5970	6631	33843	5739	0	0	no	1.06038	1.4848	8.81718	13.5209
168	NA18609	3.75615	2.32979	3.54787	3.32528	0	0	9646	18900	9207	0	no	0.964322	0.485962	3.56134	5.65243
169	NA18566	9.53563	12.4337	13.575	8.57448	11074	60233	0	86235	0	15198	no	0.92	2.91848	13.0807	18.292
170	NA18621	5.49474	5.26745	5.86474	5.74568	7086	0	14438	14380	7291	0	no	0.99005	0.951889	5.96918	8.70474
171	NA18577	5.75587	8.63432		7.32666	8791	24351	4287	0	4366	0	no	0.873737	1.51522	9.42652	13.4771
172	NA18635	7.57453	7.13545	7.84841	6.99338	0	12841	21550	17387	10920	0	no	1.02569	1.55564	7.34963	10.6511
173	NA18524	5.16378	3.82837	5.41338	5.67138	0	0	0	24730	0	6389	no	0.981848	0.881794	6.44236	9.92198
174	NA18537	4.78494	4.14868	5.57623	5.27376	0	0	0	41419	28052	0	no	0.973154	0.960394	6.16934	9.24022
175	NA18572	4.25844	4.73554	5.95179	5.1375	15582	0	64190	25356	0	0	no	1.04478	0.956418	6.0743	9.27929
176	NA18552	2.49552	2.29473	3.85345	4.96594	0	5175	0	14533	0	0	no	0.981481	0.472785	4.22002	7.1948
177	NA18563	9.53929	7.8297	9.14535	9.34736	0	7864	0	12716	5103	0	no	0.963542	1.83669	8.73144	12.171
178	NA18594	3.71139	2.48358	3.89751	3.63341	0	0	14855	28155	13817	0	no	0.973451	0.513705	3.49821	5.15624
179	NA18624	7.96727	7.15959	8.17743	6.29174	0	7948	27846	26997	0	0	no	0.528384	3.63789	7.92264	10.8557
180	NA18592	11.4931	11.2835		8.61567	0	0	3760	16415	18791	0	no	0.980392	2.29814	9.86329	14.1995
181	NA18529	9.55752	9.54487		7.85634	1417	2675	0	7711	1419	0	no	1.02278	1.90841	10.6699	11.6803
182	NA18603	11.7373	13.2765	12.1526		0	70138	68810	37128	34337	0	no	0.892857	2.34884	13.8607	11.9126
183	NA18547	6.65547	4.92467	6.34342	4.91748	16604	0	33136	46665	0	0	no	1.01639	0.912225	6.59627	8.09969
184	NA18611	6.77235	6.24985	7.73232	7.54658	0	2024	2354	11111	0	0	no	1.0678	1.4347	7.7152	10.0884
185	NA18570	9.16719	8.81169	9.13323		0	4102	0	11945	4060	0	no	1.08491	1.82123	8.18756	10.4784
186	NA18622	11.7686	11.8657	11.1144	11.5638	0	8205	1721	4239	2841	0	no	0.988636	2.46395	10.4014	13.0709
187	NA18579	8.48186	7.14276	7.72958	7.64412	2827	0	2840	4137	1391	0	no	0.960784	1.51092	7.29386	9.04127
188	NA18636	7.52549	6.89549	7.87333	6.24815	0	11689	0	23575	10377	0	no	1.01649	1.31238	7.5556	9.10458
189	NA18559	6.71545	5.52778	6.45539	5.58738	0	0	0	3444	1614	0	no	1	0.753368	7.11422	7.35988
190	NA18540	5.68272	4.58335	6.34661	6.28214	33255	34220	33039	34163	60993	0	no	1.07496	1.01415	4.66476	3.9765
191	NA18555	9.54416	3.96322	5.37686	5.48933	5667	0	3004	8325	0	0	no	1.06429	1.23639	5.70705
192	NA18612	6.19492	8.38679	7.15179	8.32965	12317	0	0	54799	22086	0	no	0.980414	1.33153	8.28646	8.15601
193	NA18573	7.16646	8.62483	7.54845	7.694	12973	0	65576	13039	0	0	no	1.00699	1.27763	8.53198	9.34844
194	NA18632	6.14999	3.95743	5.38186	4.96541	0	0	2509	4813	3719	0	no	1.05152	0.988111	5.11316	4.32589
195	NA18593	8.28852	11.1467	9.47454	8.94284	0	1386	0	5067	6039	0	no	0.982549	1.45899	11.1353	10.9655
196	NA18532	9.12827	8.44545	9.46688	7.6288	0	6048	2520	2506	1263	0	no	1.0687	1.92853	11.2453	9.23646
197	NA18605	8.76874	8.39377	7.68753	7.33324	0	35801	19421	52922	34036	0	no	1.03735	1.53486	9.36142	10.4298
198	NA18550	6.32629	6.44733	8.11233	7.24749	0	1302	1461	6787	0	0	no	1.0137	1.41869	9.74113	8.53577
199	NA18571	7.44276	5.98944	7.25392	6.69722	0	0	0	14363	2232	0	no	1.0564		7.05895	6.49231
200	NA18623	7.31764	5.22284	5.68382	5.26386	0	0	28039	56911	54466	25923	no	1.00476	1.02101	5.10599	5.48241
201	NA18582	7.86596	6.58249	8.16167	7.23937	0	4122	2220	5955	2076	2046	no	1.06688	1.35058	6.89994	6.16934
202	NA18637	16.4595	12.8445	12.4612	9.41519	0	1700	875	1541	778	799	no	1.00533	2.95176	15.0866	13.0052
203	NA18561	15.3475	12.1185	12.6546		29675	14547	0	14617	0	0	no	1.00906	2.31745	16.0801	19.178
204	NA18542	1.55112	9.27871		8.96532	0	8178	0	23217	7744	0	no	1.02805	1.81325	12.7804	10.2886
205	NA18608	14.3416		11.9813		0	37300	10894	45971	19083	0	no	1.03158	2.07248	13.6411	11.8309
206	NA18564		4.83995	5.92828	5.24522	2765	0	7357	5432	0	0	no	0.992857	0.924215	6.96304	7.02664
207	NA18620	8.16396	9.24286	9.33385	7.92878	1823	3394	5000	4876	0	0	no	1.06089	1.51787	10.2532	7.92365
208	NA18576	5.42965	3.19953	4.57643	4.25743	0	0	8545	22725	0	0	no	1	0.485876	3.02786	4.2405
209	NA18633	6.29493	5.33149	5.63945	4.91842	0	1101	0	5088	0	0	no	0.976784	1.0376	5.84568	5.63226
210	NA18502		9.29459	8.55442	9.16544	0	0	0	8059	16128	7579	no	0.916235	1.49356	9.43151	10.6227
211	NA19153		6.44184	6.96329	7.46524	0	0	0	5738	15307	19403	no	1.00493	3.90674	7.62414	9.17127
212	NA19223		7.21865	9.52686	8.25668	0	0	2251	0	7913	7374	no	1.35171	0.489449	10.5389	11.0932
213	NA19201		6.45282	5.82723	5.47227	0	0	0	11591	11355	0	no	0.967709	2.83319	6.20542	9.05549
214	NA18504		5.24347	4.41779	4.76188	0	0	0	3002	10870	0	no	1.47965	0.358385	5.85658	5.92191
215	NA18870		6.47637			0	0	0	9542	9826	0	no	0.949367	0.970158	6.20305	6.8604
216	NA19137		3.68545	3.21653	3.64528	0	0	0	2993	3275	2817	yes	1.00607	0	4.50748	4.07786
217	NA19144			3.3565	3.69987	0	0	17932	6144	0	0	no	1.07784	0.481753	4.59425	4.10886
218	NA19203		3.59164	3.3193	3.65725	0	0	42052	21706	21153	0	no	1.04027	0.497034	4.44125	4.20302
219	NA19200		7.67734	5.26924	6.42838	0	0	0	0	21638	0	yes	0.995293	0.201888	6.62021	7.01876
220	NA18855		3.97752	5.98977	6.36563	0	0	0	0	9277	8839	no	0.97136	2.84559	5.62875	6.55474
221	NA18505		5.9517	6.21878	6.13818	0	0	25712	13081	0	0	no	1.01249	0.350519	6.40054	7.33102
222	NA18501		8.68725	7.2928	7.36917	0	0	0	2240	9929	3869	no	0.914083	3.8636	9.04448	9.22984
223	NA18861		6.29613	5.41979	5.94845	0	0	0	0	5812	2893	no	0.929134	0.344522	7.56177	7.78316
224	NA19193		2.74147	2.62412	2.87325	0	19902	0	19146	9254	0	no	1.52742	0	5.13624	5.01233
225	NA19143		5.76129	5.64545	5.21442	0	0	0	7477	26927	6957	no	0.969906	2.93412	5.67601	6.28287
226	NA18517		5.16687	4.19136	4.6629	0	0	13339	13524	6532	0	yes	1.02397	1.02965	5.04438	5.18165
227	NA19239		6.89433	7.49635	7.89788	0	0	0	6304	37209	0	no	1.04261	3.6332	7.06728	8.73473
228	NA18856		8.25174	7.88395	7.99239	0	0	0	6608	10574	0	no	0.998988	0.648077	7.83835	8.28415
229	NA18871		4.94691	5.23274	4.25436	0	0	0	8120	8112	4010	yes	1.02167	1.00128	4.32833	4.93683
230	NA19209			5.97585	5.29468	0	0	9366	10151	27804	9854	no	1.0163	2.77815	6.92015	6.63582
231	NA19152		4.86634	5.95197	6.44369	0	0	0	3781	1561	1073	yes	1.25791		5.59399	6.11376
232	NA19238		6.69974	6.69925	5.97946	0	0	0	15037	3857	3695	no	1.00322	0.312105	7.18038	7.43462
233	NA19210		4.48376	5.91923	5.43894	0	9675	0	45769	0	0	no	0.975816	0.917595	4.72205	5.4197
234	NA18862		8.56117	8.12458	7.98113	0	0	0	0	11184	1714	no	1.01748	0.651627	6.16495	7.54333
235	NA19222		4.98744	4.52359	4.57389	0	0	0	8369	8275	23260	yes	1.03785	0.317865	5.20909	5.44602
236	NA19138		8.64335	7.68958	8.24569	0	0	0	3027	17269	0	no	1.02021	0.629813	8.18933	9.0659
237	NA19204		6.64977	6.64486	6.67363	0	0	3549	3698	12716	3100	no	1.43636	0.575943	5.23798	6.01855
238	NA18516		7.4598	7.38814	7.44786	0	0	37168	85036	17774	0	no	0.944251	3.87984	6.08952	6.91614
239	NA19192		5.55846	5.85131	5.57244	0	0	0	0	4836	2599	no	0.988222	2.96813	5.29474	5.85282
240	NA18508		8.1127	8.57654	8.51397	0	0	0	3701	21970	3893	no	1.02146	3.73495	9.33618	8.16074
241	NA18852		2.95566	3.29629	3.73336	0	0	0	0	13037	4336	no	1.01862	0.486503	4.0369	5.30436
242	NA18507		7.28115	6.93797	7.28972	0	0	1140	4417	2682	1215	no	0.95099	1.42862	8.54533	7.3495
243	NA19101			7.84394	7.19378	0	0	1557	5927	3180	1533	no	0.963555	1.51243	8.0703	7.7931
244	NA19172		4.74818	6.17162	5.49234	0	0	0	7196	4424	11248	no	0.995401	0.978419	5.73476	6.25192
245	NA19160		4.61315	5.53995	5.18899	0	0	0	2649	11071	0	no	1.02658	1.03262	7.76813	7.28547
246	NA18913		5.39869	4.99286	4.95645	0	0	0	3829	2960	0	yes	0.957874	0	5.92828	6.01908
247	NA19159		7.72585	7.88756	6.79143	0	0	0	1677	2376	663	yes	1.05647	0.390053	8.12025	7.22055
248	NA18523		9.4567	9.57418	8.11933	0	0	2422	0	13589	2351	no	0.927591	1.42842	7.98402	7.26787
249	NA19102		8.58875	9.3295	8.29196	0	0	0	2640	4247	959	no	1.43181	0.504956	7.71654	8.26357
250	NA19092		5.45256	5.9553	5.55855	0	0	0	6615	4014	0	no	1.01823	2.80341	5.81707	6.12417
251	NA18912		4.53382	5.44867	6.41151	0	0	0	5476	14911	9608	no	0.947188	2.85828	6.91844	7.42915
252	NA19206		7.92539	7.51724	7.13199	0	0	3218	15186	3764	3405	no	1.04328	0.629125	8.61924	8.40947
253	NA19128		3.95731	5.42219	5.25875	0	0	18402	36262	51787	0	yes	1.31301	0.247702	6.09083	6.54803
254	NA19171		5.14947	5.74629	5.55535	0	0	0	0	10282	9945	yes	0.679984	0.976175	5.86201	5.68624
255	NA18858		6.42854	8.29725	8.34539	0	0	0	5254	4111	1319	no	1.00704	3.73884	9.4263
256	NA19099			2.62171	3.63157	0	0	0	2883	3470	2774	yes	1.03353	0	3.21883
257	NA19131		6.73913	7.21287	7.41378	0	0	0	3057	16061	0	no	1.03	1.47066	8.84584
258	NA19116		5.68532	6.81938	6.29588	0	0	0	4919	4474	0	yes	1.03186	0.248951	6.89675
259	NA19140		8.18472	6.77875	7.1738	0	0	0	0	5841	978	no	0.982143	4.01686	8.89617
260	NA19207		4.58488	5.69248	5.53685	0	0	0	2860	4653	0	no	0.9905	0.347493	6.4428
261	NA19141				11.3726	0	0	9387	6039	14999	19468	no	0.989076	3.1038	12.6357
262	NA19098			7.29567	8.59731	0	0	0	3850	4825	1237	no	0.977607	3.91902	9.82948
263	NA18522			3.93945	3.63292	0	0	0	3598	2527	2177	no	1.06939	0.502057	4.51238
264	NA18853		4.14179	5.43185	6.13399	0	0	0	1187	3689	1122	no	0.977889	0.967418	5.27742
265	NA18859		6.13982	6.18156	6.86967	0	0	19899	70728	34491	0	yes	0.999171	0.65816	8.33568	6.39291
266	NA19093		8.15232	8.63814	8.55475	0	0	0	2327	10194	1765	no	1.03705	1.44259	9.30119
267	NA19130		5.62258	5.58447	6.27972	0	0	0	5115	1341	1610	no	0.997784	2.83642	6.94862
268	NA19127		7.26276	7.68733	7.84178	0	0	0	8523	13048	0	no	1.00755	0.652802	7.96076
269	NA19119		11.9193	12.3796	12.4342	0	0	0	7750	28081	46558	no	1.96302	0.601713	12.027
270	C0906		4.89929	5.15386	5.19997	0	0	9112	12045	0	0	no	0.574957	0
271	C0066		5.16955	5.472	5.48958	0	0	0	21238	39435	0	no	1.10204	0.925849
272	C0156		7.88768	7.77515	9.39338	0	0	8227	14357	8645	0	no	1.09324	4.00228
273	C0100		5.93334	5.63133	6.14684	7454	0	8227	27935	0	0	no	1.01228	2.97467
274	C0182		4.75487	5.33633	5.85485	0	0	6383	21607	0	0	no	0.538413	1.97468
275	C0140		9.41246	9.84443		0	0	23239	72616	10050	0	no	1.01432	1.91039
276	C0786		5.31677	6.3877	6.81134	0	0	10163	27364	18263	0	no	1.04456	0.979635
277	C0136		4.12575	6.31978	6.43593	0	0	19628	37923	53939	0	no	0.915601	0.933559
278	C0722		7.47382	7.97573	8.79183	0	0	12602	63508	10742	0	no	1.05385	1.48659
279	C0147		7.37999	6.24127	6.65646	19235	0	25819	6648	0	0	no	1.11328	3.99011
280	C0207		3.29441	3.45982	3.72493	0	0	16837	0	48196	0	no	1.14633	0.482419
281	C0088		2.53798	3.37779	3.48115	0	0	4737	9374	4480	0	no	1.12326	0.485585
282	C0045		5.48159	4.71417	5.61255	0	9007	13099	4212	0	0	no	1.13665	0.950609
283	C0961		4.31898	4.81837	4.93191	0	0	23496	33768	0	0	no	0.601794	1.87071
284	C0126		12.2712	11.3959	11.365	0	28128	0	37406	42774	0	no	1.04291	2.30957
285	C0095		2.95574	3.57982	3.75422	0	0	0	12031	4096	0	no	0	0
286	C0904		4.75196	5.16828	5.17916	7359	0	0	26732	0	0	no	0.57084	1.97481
287	C0029		2.78893	3.37779	3.36449	0	6420	12898	6791	0	0	no	1.08734	1.97814
288	C0208		4.41842	4.91758	5.92714	0	11716	38807	0	0	0	no	0.605416	1.89137
289	C0856		5.49893	5.28984	5.54151	10669	0	21005	0	0	0	no	1.04498	0
290	C0210		5.29434	5.93236	3.37416	0	4823	13377	4694	4702	0	no	1.08948	0.981633
291	C0188		9.78563	9.84525		0	0	10219	55922	16896	0	no	1.03215	1.92103
292	C0215		5.13986	5.71835	5.76417	43401	42598	41318	0	0	0	no	1.03422	0.966733
293	C0189		7.31786	8.12182	7.53994	13250	0	38559	13725	36150	0	no	1.0863	1.43083
294	C0744		7.18751	7.64978	7.31697	0	0	0	50095	36012	11050	no	1.07169	1.47094
295	SG0121		4.53865	4.94779	4.87842	0	0	17409	47104	15355	0	yes	1.10384	0.357209
296	C0735		6.82598	7.38929	6.18363	0	0	15569	29355	6886	0	yes	1.08812	0.664161
297	C0150		4.28677	5.61344	5.61252	0	0	53506	34668	17205	0	no	1.06762	0
298	C0027		8.96433	7.87176	8.18136	0	33535	48995	47690	0	0	no	1.08815	1.44291
299	C0194		7.1714	7.36235	7.31319	0	0	12353	32458	31855	0	yes	1.10248	0.643589
300	C0747		8.38127	8.26966	7.92252	0	0	0	73614	38823	35842	no	1.1183	1.44976
301	C0997		3.7996	3.93132	4.23652	0	1281	1515	0	2551	0	no	1.11739	0.477811
302	C0007		5.77494	6.23963	4.34158	0	0	8033	25809	6596	0	no	1.05919	0.944172
303	C0748		3.54255	3.7829	3.83619	6794	0	13002	6991	0	0	no	1.08428	1.84414
304	C0034		5.38923	5.64816	5.62666	0	0	21606	31623	10411	0	no	1.01	0.95549
305	C0157		12.3551	11.7676	12.5964	0	0	5391	33120	7005	0	no	0.997669	2.20727
306	SG0042		6.24238	6.99859	6.65756	0	22040	0	63835	61224	0	no	0.628564	2.73521
307	C0896		3.23645	3.61263	3.66441	0	0	0	25507	24185	0	no	1.09234	0.499689
308	C0898		4.16498	4.53743	4.61846	0	0	26754	0	9209	8594	yes	1.18403	0.343218
309	C0036			5.79949	5.77183	0	0	0	40839	39112	0	yes	0.797153	0.96359
310	C0937		3.1119	3.71213	3.85481	0	0	16442	29936	14164	0	no	1.09011	0.482154
311	C0864		5.31982	4.44315	5.29936	0	0	13259	25505	0	0	no	1.05904	0.896311
312	C0152		4.87753	5.62239	5.62157	29352	0	16048	42961	0	0	no	1.08597	0.986655
313	C0121		2.18765			0	0	0	8763	4215	0	no	0.617021	0.985469
314	C0884		3.24166	4.25481	4.39917	10590	31111	0	0	0	0	no	1.05097	1.86725
315	C0899		3.3133	4.11763	4.99669	0	14638	41324	0	0	0	no	0	0
316	C0080		9.41254	9.69195	9.7538	7667	0	51447	14013	0	0	no	1.05048	1.88146
317	C0179		3.92396	4.89618	4.97564	0	0	8073	2826	2575	0	no	0.613943	0
318	C0960		8.31423	7.78259	7.67697	0	4365	0	19875	8219	0	no	1.09024	1.48392
319	C0766		5.93266	6.62449	6.53498	5281	0	14884	9933	5077	0	yes	1.0708	0.653342
320	C0855		8.13572	8.3999	4.7685	0	0	25688	29453	0	0	yes	1.054	0.980409
321	C0996		4.34226	5.79464	5.99922	11962	0	24318	24070	10883	0	no	1.06792	0.922794
322	C0870		3.43615	3.74284	3.75192	0	7838	4975	4005	0	0	no	1.23566	0.472441
323	C0740		6.19893	5.47588	5.34299	7836	8449	0	16647	0	8244	no	0.575048	1.87604
324	C0081		2.68658	3.54863	3.66149	0	0	12610	15496	24230	0	no	1.02683	1.91624
325	C0063		6.18884	8.55239	7.67148	0	0	36508	35781	0	0	no	1.21291	1.4501
326	C0858		12.125	9.85746	11.5557	0	9924	41953	40864	8214	0	no	1.11158	2.23466
327	C0863		5.22958	5.25583	5.53563	0	0	10040	33082	0	7740	no	1.07985	0.970248
328	C0849		6.27499	6.13554	6.1478	0	0	16086	42738	27439	0	no	1.11269	0.98201
329	C0938		6.39182	7.21699	7.39126	0	0	0	37201	0	0	yes	1.0448	0.646669
330	C0204		4.64235	5.88667	5.97138	3885	0	15523	4024	0	0	no	1.01887	0.93959
331	C0940		5.61654	6.82466	6.87445	0	0	0	28644	5836	0	no	1.09944	0.976562
332	C0145		6.86627	7.17992	7.3634	0	0	6940	32721	5682	0	no	1.04017	1.44587
333	C0725		1.12374	1.75129	2.2999	0	0	0	6503	0	0	no	1.08785	0
334	C0053		4.99352	6.32884	3.14158	0	0	2127	8126	0	0	no	1.1281	2.88945
335	C0107		3.78928	3.68911	3.78944	0	0	0	47715	15519	0	no	1.05771	1.87567
336	C0941		6.52855	8.17	7.52395	3548	0	3957	14324	6828	0	no	1.0951	3.92576
337	C0917		5.23866	5.76396	5.68474	0	0	0	1000	0	0	no	1.11584	0.985609
338	C0857		5.69967	6.64952	5.93385	0	0	15264	64117	0	0	no	1.13128	1.02312
339	C0953		5.3246	4.91362	4.95272	0	0	19875	53958	0	17067	no	0.59883	1.91635
340	C0185		4.34947	4.51985	4.78193	9148	0	17507	17296	0	0	no	0.62919	0
341	C0176		6.51272	6.32235	6.21669	0	0	10625	20011	27930	0	yes	0.772465	0.923368
342	C1006		6.81732	6.84725	7.34757	0	0	14299	59467	24404	0	no	1.0843	1.44936
343	C0907		6.77623	6.39964	6.53629	0	8442	40786	0	0	0	no	0.611299	2.66132
344	C0909		2.88115	3.52417	3.54116	0	13628	0	0	14777	26535	no	1.09356	0.510461
345	C0068		8.29667	8.39547	7.65678	11738	0	24619	14139	34406	11130	no	1.02459	1.41305
346	C0073		9.47974	9.66934		0	0	0	11520	0	0	no	0.995438	2.0039
347	C0969		9.38465	9.45335	5.85623	0	0	738	3168	1079	0	no	0.608779	3.76293
348	C0187		9.52272	11.6952	11.7867	0	0	17752	21828	0	8102	no	1.50276	1.2609
349	C0183		6.26226	6.18799	5.66197	0	0	0	17168	3469	0	no	1.10495	3.10757
350	C0901		6.5146	6.54964	6.99152	0	6028	21008	5602	0	0	no	1.11392	0.995481
351	C0108		5.37837	5.55918	6.11775	0	0	11461	31072	19706	0	no	1.05377	0.975207
352	C0143		5.22184	5.87651	5.82292	0	0	25424	48259	0	0	no	1.06968	0.959326
353	C0090		4.43587	4.79561	5.13565	19122	0	37299	56650	0	0	yes	1.08636	0.470257
354	C0878		4.72545	4.55614	5.33119	0	0	0	50045	12302	0	no	0.605286	0
355	C0877		3.24848	3.83176	3.58287	0	0	2738	13758	4472	0	no	1.07061	0.4997
356	C0097		3.26438	3.71379	3.99129	6447	0	18251	0	0	0	no	1.06979	1.98678
357	C0913		5.98814	5.31724	5.48267	0	0	4227	17445	0	0	no	1.12414	0.954877
358	C0908			3.6619	3.67431	0	0	0	22850	11440	0	no	0.623485	0.946432
359	C0888		6.3327	5.91242	6.58821	33390	16295	0	47758	0	0	no	1.02129	0.987772
360	C0202		5.36883	5.43238	5.5325	23148	43686	56172	0	0	0	no	1.04164	0.905148
361	C0739		9.94526			15467	15389	16162	23116	7053	0	no	1.06695	1.84833
362	C0184		9.23385	8.97112	9.96848	0	0	0	15570	1764	0	no	1.0574	1.94039
363	C0195		7.91914	7.48867	8.47143	0	0	7784	34580	7308	6595	no	1.0605	1.45781
364	C0978		6.54657	7.69377	8.49959	0	11148	22904	41990	9936	0	no	1.08891	1.42173
365	C0075		4.29855	5.67138	6.17479	0	0	16023	29090	0	0	no	1.07889	0.96364
366	C0871		6.1886	6.59153	6.56569	0	0	11352	7610	3865	0	no	1.04591	2.83637
367	C0030		5.88156	5.87119	6.21167	0	2533	7163	4571	0	0	no	1.09218	1.0553
368	C0881		8.13452	7.71636	7.27822	0	0	10670	10670	3612	0	no	1.04936	1.44149
369	C0047				9.34767	5789	3267	15971	2851	0	0	no	0.99129	1.97583
370	C0724		2.92364	3.58384	2.63223	0	0	4597	0	0	0	no	0.587617	1.01319
371	C0894		8.49432	8.2455	7.31712	0	0	0	7926	4492	0	no	0.953642	3.51645
372	C0956		4.24732	3.5669	3.49762	4944	5158	10106	0	0	0	no	1.03204	1.84726
373	C0111		8.43838	7.64215	7.27954	0	0	11351	55503	8981	0	no	1.01844	3.67223
374	C0006		9.28264	8.99978	8.86796	0	0	0	8461	6409	1967	no	1.02365	1.47429
375	C0010			9.81452		0	0	5644	2968	4015	0	yes	1.00227	0.988438
376	C0753		3.66827	3.86416	3.8462	0	0	0	10138	0	0	no	1.02581	1.98341
377	C0874		7.96958	6.53189	6.96729	0	6179	6400	2053	0	0	no	1.41781	0.659056
378	C0723		6.52628	5.97928	5.68876	2711	0	8255	0	2834	2659	no	1.06757	2.77992
379	C0002		8.11134	6.82384	7.28296	0	0	7637	12116	0	0	no	1.06837	1.47104
380	C0009		4.49639	3.85244	3.61264	0	701	1309	0	654	0	no	1.06134	0.531345
381	C0893		6.97612	5.5465	5.54194	0	0	3859	13411	3380	0	no	1.04245	2.87415
382	C0781		3.56245	3.64664	3.55499	0	0	0	5036	4901	0	no	1.01184	0
383	C0203		5.29463	4.81565	4.74728	0	0	4426	4433	2107	0	yes	1.04462	0.331283
384	C0977		6.19518	5.61489	6.21398	6044	0	6099	5781	0	0	no	1.023	0.957518
385	C1008		15.1989	14.6343	14.5468	0	2672	1590	8471	3615	1222	no	1.01947	2.91122
386	C0742		5.69477	4.62454	4.74427	5471	0	0	5376	2685	0	no	0.558916	0
387	C0201		3.72247	2.75699	2.7462	0	0	0	7919	0	3984	no	0.592065	1.02534
388	C0749		11.1525	12.4784	12.5932	25116	0	38383	26621	0	0	no	0.983104	2.90631
389	C0897		6.18592	5.88933	4.71628	0	6277	11668	11072	0	0	no	0.58026	1.92341
390	C0968		8.11923	7.92987	7.82255	0	0	533	1535	1424	0	no	0.580671	2.76103
391	C0920		4.48575	4.87312	4.2173	2098	0	4232	2105	0	0	no	1.07109	0.521724
392	C0149		2.79119	2.94646	2.56442	0	0	0	3346	0	0	no	0.569034	0.985307
393	C0883		9.71236	9.95474	8.87559	4339	2503	2620	7197	4663	0	no	0.579287	3.86044
394	C0730		9.7665	9.38811	9.3133	0	0	13203	28673	0	0	no	0.979877	1.9391
395	C0160		6.31222	5.98276	5.73574	1885	2236	6176	2005	0	0	no	0.959096	0.944341
396	C0196		4.16127	3.77399	3.86634	0	0	2377	4478	2084	0	no	1.05045	1.9093
397	C0862		7.95189	7.58279	7.3848	492	0	552	2097	853	0	yes	1.01266	0.703307
398	C0085		14.3599	14.3941	12.8745	0	0	0	11731	9478	1626	no	0.999565	2.93327
399	C0091			9.9549	9.33762	0	0	3430	16585	3138	5427	no	0.917257	1.92176
400	C0741		6.42983	6.22594	6.15999	0	0	7325	25558	6274	0	no	1.09679	2.89616
401	C0018		16.3564	16.3962	17.9138	0	20351	8539	16161	15578	3793	no	1.0272	3.30954
402	C0191		4.48425	4.14716	3.82728	0	3567	6653	0	0	3588	no	1.13785	0.487195
403	C0994			9.3696		0	3405	1979	8114	3321	0	no	1.05196	1.91528
404	C0008		7.68488	7.42629	7.31264	3438	0	4439	2812	0	0	yes	1.02961	0.669591
405	C0166		5.12654	4.72662	5.13234	0	4516	0	1373	0	0	yes	1.00773	0.989571
406	C0921		6.62756	6.16917	6.19684	0	0	0	4929	1049	0	no	1.00452	1.00783
407	C0137		6.26526	5.89198	5.65124	3151	0	0	2092	1041	0	no	1.0349	2.6441
408	C0891		6.65443	6.68256	7.93598	1128	0	1083	3571	0	0	no	1.07313	2.6903
409	C0848		7.82278	7.81554	7.39299	0	2204	0	12353	2064	0	no	1.03437	1.51624
410	C0959		7.84692	6.94323	7.11733	0	0	21927	4577	4216	0	no	0.572035	2.91919
411	C0197		3.47613	3.12697	2.78256	0	0	8363	0	4182	0	no	0.586381	1.01405
412	C0058		6.93314	5.59614	5.53475	0	0	1934	6512	1703	0	no	0.958445	2.86449
413	C0861		6.78573	6.21289	5.717	4702	0	14027	5003	5140	4581	yes	1.05428	0.637743
414	C0084		4.94662	5.94256	4.78864	0	1620	3002	1640	0	0	no	1.09002	0.483891
415	C1010		6.43146	6.27459	5.19279	16639	0	10995	5696	0	0	no	1.04232	2.91633
416	SG0125		8.84655	8.45732	8.56378	0	10012	9615	6171	0	0	no	1.11011	1.44497
417	C0832		5.77525	6.53188	5.94962	0	0	4247	12359	7967	0	no	1.05401	0.980939
418	C0139		5.91626	5.192	4.91234	0	0	4384	11940	4081	0	yes	0.556176	1.90667
419	C0895		5.45337	5.31187	5.43415	1368	1469	2628	1359	0	1446	no	1.00264	0.974685
420	C0035		5.72433	5.71825	5.63334	0	0	0	5874	2844	0	no	1.01968	1.00498
421	C0040		7.36455	5.58373	5.39235	0	0	9394	9561	4324	0	no	0.655786	1.67616
422	C0854		8.7773	6.79287	6.79571	4163	7957	4671	15324	0	0	no	0.989422	3.7259
423	C0851		5.33921	5.11679	4.99856	0	0	3550	11797	0	0	yes	1.02371	0.326487
424	C0755		4.44879	3.91525	3.96126	0	0	1666	1609	0	0	no	1.07707	0.492424
425	C0055		5.13943	4.86135	4.56689	0	3140	5906	5638	0	0	no	0.594013	1.9418
426	C0180		12.3689	11.7848	11.9918	0	5151	7832	7613	7340	2443	no	1.00247	2.46142
427	C0186		3.91972	3.995	3.69178	2729	2688	5120	0	0	0	no	1.04706	1.91371
428	C0167		5.46427	5.35214	4.84988	0	0	5043	1865	1678	0	no	0.574815	1.96701
429	C0038		9.86996	8.56747	9.4195	0	0	1879	7498	3113	0	no	1.03345	1.46185
430	C0154		7.77282	7.85749	6.75639	21150	0	20523	30142	0	0	yes	1.03036	0.644409
431	C0880		3.37945	4.35395	4.11624	63838	0	30812	0	30596	0	no	1.06222	0.482452
432	C1011		6.51135	5.68648	5.73144	0	0	0	50109	24470	0	no	1.04378	3.11579
433	C0060		5.55794	5.8152	5.94885	0	28859	26648	52311	50329	0	no	1.0592	0.964714
434	C0892		3.35313	3.63711	3.57679	0	0	0	21006	20285	0	no	1.0914	0.503075
435	C0728		5.35432	4.932	4.99245	0	0	0	37758	9620	0	no	0.544198	1.90732
436	C0065		8.81855	9.74567	9.74273	10584	0	18398	75401	8460	8825	no	1.07447	1.99691
437	C0168		5.68287	5.21152	5.12589	0	0	22100	12991	0	0	yes	1.05926	0.33654
438	C0868		8.13672	7.49143	7.11925	19898	0	28799	10135	9560	0	yes	1.05102	0.656158
439	C0106			9.39627		0	6996	0	13956	2411	0	no	1.08227	4.16
440	C0882		7.25453	7.1555	6.97599	0	0	0	32201	23701	0	yes	1.04767	0.65537
441	C0731		6.63472	6.6543	6.83948	0	0	16016	10852	5573	5205	yes	1.0771	0.617843
442	C0958		3.71922	4.82939	5.47515	0	0	44991	26558	21958	0	no	1.05314	0.532415
443	C0016		8.64427	9.54469	8.63193	0	0	0	17519	5839	0	no	1.07822	1.51257
444	C0750		9.63273	9.49294	9.26191	5951	22737	0	21741	6438	0	no	1.02768	1.81727
445	C0190		7.737	8.23255	8.4753	15207	0	54591	40598	0	0	no	1.01621	1.5219
446	C0098		6.21378	5.98943	6.36836	0	0	16825	60165	14814	0	no	0.95046	0.977087
447	C0123		5.91553	5.37649	5.47176	0	0	25915	36715	0	0	no	0.646586	2.01854
448	C0850		7.81634	7.67369	7.78189	9701	18018	18445	26610	0	0	no	0.979866	3.7726
449	C0886		4.25752	4.75529	5.22723	0	0	55607	30385	54409	0	no	0.50967	1.95673
450	C0178		5.74799	6.24882	6.2112	5829	0	6624	26048	0	0	no	1.02517	1.01429
451	C0192		6.45916	6.33672	6.23519	6864	0	7804	30416	0	0	no	0.966409	1.05605
452	C0902		4.8825	5.22638	5.11586	0	0	0	39309	14155	0	no	0.432037	3.12878
453	C0022		11.387			16361	0	0	46541	6321	0	yes	0.993273	0.996868
454	C0124		3.77949	4.11226	3.93427	0	0	20946	54093	0	0	no	1.04361	0.503373
455	C0001		6.149	6.23973	5.97425	0	0	11101	11928	28822	8660	no	0.967977	0.974166
456	C0052		4.62366	5.61576	4.92542	0	0	12930	45101	0	0	no	0.566851	1.9162
457	C0738		6.78719	6.91716	5.93596	0	0	765	3159	0	0	no	1.018	0.969837
458	C0967		6.23217	6.24567	6.91948	0	0	34610	9127	8678	7646	no	0.961176	2.34382
459	C0135		4.38954	4.56299	4.24448	0	0	0	7553	5337	0	no	0.576342	1.88947
460	C0172		7.89888	8.28826	8.2152	0	0	20597	26675	6984	0	no	1.0208	1.46411
461	C0159			6.78516	7.21468	0	9862	19963	44658	0	0	yes	1.07228	0.480985
462	C0925				9.75879	13775	13321	0	33513	6816	0	no	1.07219	1.98973
463	C0059		7.76876	6.14312	6.79619	10108	0	21702	31588	10548	0	yes	1.05465	0.669589
464	C0144				9.93173	0	0	0	9782	11773	2247	no	1.03491	1.89726
465	C0922		7.8757	7.55297	7.17687	0	25524	0	9237	9445	16788	no	1.46329	0.65189
466	C0948		7.11639	7.44286	6.17995	0	0	13584	46685	12131	0	no	1.13186	0.96726
467	C0146		6.46685	5.82219	5.74816	0	0	40155	39630	0	0	no	1.09627	0.981991
468	C0043		11.1962			0	0	27807	39784	52057	12917	no	0.994089	1.9309
469	C0945		4.47539	4.52444	4.56999	0	0	0	21709	21066	0	no	1.09981	0.506661
470	C0017		7.76655	8.22225	8.13814	0	4204	11997	8546	7592	0	no	1.04766	1.50983
471	C0069		8.38938	8.43734	7.86884	0	0	0	11769	1788	0	no	1.01457	1.40677
472	C0153		6.25959	5.98514	5.84767	0	0	43651	63084	0	19384	no	0.945134	0.991062
473	C0935		11.4669			0	6950	13720	25493	13076	6093	no	1.0067	1.94179
474	C0951		1.35757	1.68272	1.11519	0	50993	15061	39400	26138	0	no	1.02586	1.90316
475	C0169		3.63557	3.75233	4.19815	0	0	25154	8744	0	0	no	0.990705	0.533293
476	C0867		6.29339	5.96778	5.72932	0	14783	16067	55447	0	0	no	1.0081	1.0325
477	C0946		11.3494		8.85512	10186	0	31189	41242	19869	0	no	1.1132	1.90835
478	C0019		4.56344	4.14946	4.77734	0	0	0	42388	21704	19075	no	1.04832	0.49093
479	C0070		9.59417	9.77757	9.35994	0	0	6674	18104	3451	0	yes	1.09298	0.99715
480	C0155		4.12815	4.17893	4.11897	0	0	25658	48271	23671	0	no	1.06143	0.469085
481	C0012		9.13199	9.25356	8.16648	0	0	8416	4799	16535	4486	no	1.09137	1.52399
482	C0020		7.74889	6.99445	6.93832	0	0	4807	5066	7194	0	yes	1.0421	0.677258
483	C0175		5.81243	6.36986	5.73775	0	0	8721	0	0	0	yes	0.724179	1.0019
484	C0875			8.18583	8.72862	2987	0	0	7863	0	1584	no	1.03163	1.47557
485	C0957		11.5792	9.84379	9.55814	10522	0	12806	51034	20600	9984	yes	1.06999	0.743329
486	C0024		6.32658	5.64752	6.1356	0	0	6591	11840	0	0	no	1.00793	0.995625
487	C0074		5.82387	5.97512	5.47462	0	0	5010	9269	0	0	no	1.08457	0.334743
488	C0205		1.52658	1.55698	1.28948	0	0	14541	18369	14183	0	yes	1.07147	0.724175
489	C0943		7.5293	8.19632	8.59174	0	0	20043	67706	49435	0	no	1.10424	1.471
490	C0046		9.31926	9.61712	9.1645	0	0	18813	50699	16920	0	no	0.967282	1.94113
491	C0181		7.46977	6.81181	6.94453	0	0	16040	43699	14372	0	no	0.556283	2.90472
492	C0158		8.67843	7.74788	7.41374	15930	0	31318	32415	30036	14740	no	1.01215	1.41213
493	C0962		4.56355	4.42254	4.35919	0	15215	0	30357	15768	0	no	1.086	0.504106
494	C0028		7.64273	7.67576	6.97574	0	12427	24538	45003	0	0	no	0.553209	2.85906
495	C0092		9.25584	9.1233	9.78113	0	0	16221	55861	41406	13056	yes	1.07986	1.00141
496	C0211		8.97365	8.68542	8.32418	0	0	41970	31195	9969	0	no	1.05562	1.46868
497	C0845			12.1152		0	0	17129	46495	15485	0	no	1.05485	1.95055
498	C0082		4.42152	5.13982	5.16746	2621	1371	2692	0	0	1326	no	0.980806	0.991007
499	C0199		5.69999	6.54365	5.88718	0	0	57044	14879	14567	0	no	1.01392	1.01384
500	C0926		4.39896	4.58915	4.46628	0	0	11530	20484	10121	0	no	1.07051	0.537329
501	C0885		1.91383			0	24825	0	0	24493	0	no	1.05636	0
502	C0032		3.96175	4.22561	3.94582	4937	0	0	5475	4961	4561	no	0.988989	0.523743
503	C0112		3.94882	3.6714	3.97766	0	0	26172	47558	23317	0	no	1.05489	0.519249
504	C0745		5.59476	5.55825	5.82267	9658	0	19352	0	0	0	no	1.06341	3.10364
505	C0965		5.64647	5.14434	5.14457	0	0	0	46952	16658	15496	yes	1.0729	0.340703
506	C0116		8.39774	8.69497	8.21626	0	0	14246	20970	19735	0	no	1.12804	1.44606
507	C0104		8.96755	8.62497	7.86574	0	0	13968	13738	24642	0	no	1.0589	1.44939
508	C0835		7.34799	6.74159	6.63447	0	17828	35370	65897	0	0	no	0.548136	2.82582
509	C0966		6.61944	6.56635	5.86732	24474	0	74092	25527	24658	0	no	1.10443	2.78942
510	C0037		5.29648	5.17185	5.46728	0	0	24286	47871	46284	0	no	0.560277	1.95098
511	C0127		7.14873	7.85359	7.91223	0	0	28778	41967	26351	0	yes	1.01442	0.642203
512	C0138		7.15793	6.5765	5.91757	0	0	0	16949	3846	0	no	1.03704	0.955316
513	C0910		8.76714	8.4977	7.94694	0	0	11114	59144	0	0	no	1.03523	1.51123
514	C0117		9.61233	8.55789	8.65197	0	0	50013	49629	31679	0	no	0.968468	0.637001
515	C0829		8.25917	7.41725	6.84642	0	0	18377	19094	29181	0	no	0.988362	0.867881
516	C0918		5.22942	4.41945	4.41248	0	0	26877	57713	16486	0	no	1.04389	0.790309
517	C0970		6.36162	5.85571	6.84345	0	14873	29754	42665	0	0	no	1.05849	0.958078
518	C0039		5.48556	5.11638	5.77259	12089	0	13350	35486	0	0	no	0.544138	1.96977
519	C0132		6.42979	5.84925	6.98973	0	0	12417	42544	10852	0	no	1.06667	0.973339
520	C0004		9.16711	8.46729	8.47688	7154	0	0	15112	7708	3705	no	1.0889	3.93782
521	C0911		8.72387	8.3124	8.18234	2128	0	8727	4680	2385	0	no	0.987827	3.87152
522	C0129		4.48882	3.92831	4.33478	0	0	0	40750	38967	0	no	1.10289	1.93988
523	C0213		11.4941	9.98525	9.35342	2021	0	0	11615	5790	0	no	1.04859	1.90628
524	C0919				9.64445	0	0	9093	21160	12374	0	no	1.01929	1.91062
525	C0980			9.62719		0	0	3553	15212	9363	2982	no	1.00189	1.97268
526	C0041		8.24333	7.53682	7.81663	0	0	55370	11654	12792	0	yes	1.02723	1.48737
527	C0133		7.35754	6.48754	7.17352	0	0	0	27162	5498	0	no	1.07292	0.992094
528	C0003		6.72816	6.17339	5.83174	0	0	27669	28485	28115	0	no	1.02786	0.979598
529	C0915		5.95642	6.39552	6.16346	0	0	10736	29763	19926	0	yes	0.76025	0.988083
530	C0872		11.4287		9.69761	0	0	0	47533	23988	7745	no	0.998245	1.92536
531	C0214		11.5285			0	0	18290	28882	6330	5771	no	1.08942	1.97911
532	C0927		6.16444	6.27827	6.14515	0	9765	19922	30403	0	0	no	1.02628	0.898742
533	C0985		8.34577	8.12285	7.72474	0	0	36399	52332	32881	15813	no	1.02856	1.46954
534	C0042		13.5179			0	0	0	26293	3108	0	no	1.01325	1.92239
535	C0134		4.29385	3.92226	4.14596	0	0	0	41196	0	0	no	0	0
536	C0005		9.29311	8.7156	8.91722	20409	19535	23934	43612	38503	20705	no	0.998661	1.50199
537	C0936		7.79737	6.98724	6.89289	0	0	2070	7419	1578	0	yes	1.09058	0.666282
538	C0193		7.87924	6.91656	6.83558	0	0	7875	32716	6750	0	yes	1.06483	0.633467
539	C0743		9.86984	8.84498	8.93245	0	0	50692	61783	12700	0	no	1.01987	1.92652
540	C0929		5.16262	4.93671	5.89588	39828	0	40865	40694	74335	0	no	0.540197	1.85038
541	C0964		3.84866	3.86858	4.18243	22832	0	23817	23863	22861	0	no	1.03484	0.512865
542	C0049		9.26415	7.84153	8.69148	0	0	9936	54967	0	0	no	1.04657	1.49215
543	C0206		4.21399	4.16445	4.2966	0	0	0	36498	0	0	no	0	0
544	C0209		5.34584	5.14334	5.81133	0	0	40832	27869	0	0	no	0.529827	0
545	C0928		3.84828	3.74776	3.58454	0	0	0	28675	27548	0	yes	0.727242	0.470575
546	C0200		8.24383	7.65514	7.86239	17594	49584	0	17569	16947	35853	no	1.04725	1.48351
547	C0125		5.66861	6.24444	6.33393	0	0	0	21380	21630	20412	no	1.05384	0.96508
548	C0013		8.89552	6.97592	7.25561	0	0	6985	33703	0	0	yes	1.113	0.68253
549	C0847		5.73914	5.92494	6.69152	0	0	0	0	0	0	no	1.03365	2.72622
550	C0054		4.96777	5.64257	6.18817	0	0	0	0	0	0	no	1.08936
551	C0142		3.61697	3.99773	4.77482	0	0	21746	10665	0	10696	no	1.03866	0.466257
552	C0932		6.67917			0	0	15518	15526	19033	0	yes	1.05296	0.711922
553	C0931		15.4989	14.4393	14.7517	0	12920	36415	68250	33751	10793	no	1.04528	2.90633
554	C0131		9.48987	8.21192	9.65658	0	0	0	26563	0	3706	no	0.95891	2.06152
555	C0163		6.61165	6.14122	6.74692	48556	0	33302	17387	0	0	no	1.01799	1.05166
556	C0942		3.92172	3.89848	3.97442	0	0	0	58362	19540	0	no	1.1136	1.90204
557	UKTS9034		11.113		11.1224	0	0	2291	10929	5332	0	no	0.974553	1.94266
558	C0963		18.1496	13.1238	12.2993	0	1989	2483	15918	1844	0	no	1.00065	2.40285
559	C2022			2.21227	2.39446	0	0	0	0	1913	1705	no	1.05148	0
560	C2085		9.67485	7.93717	8.33475	0	4209	2439	3646	0	0	no	1.04945	3.97007
561	C2119		7.24431	6.61819	6.67557	0	1254	3887	2674	0	0	no	1.04764	0.978958
562	C2146		8.47875	6.69223	7.14473	0	1489	1471	5686	1449	1371	no	1.0008	3.84906
563	C2182			7.69515	8.14474	0	0	0	3660	2499	3493	no	1.02635	1.42041
564	UKTS8837		5.55431	5.87658	5.24675	2161	0	2312	2519	0	0	yes	1.04607	2.92151
565	UKTS9114		9.52874	7.51234	7.77464	0	0	11029	17786	0	0	no	1.0267	1.54315
566	C0971		14.6125			0	1168	1223	4879	1999	960	yes	1.02192	1.92866
567	C2023		5.15686	5.12392	5.76274	0	0	1703	3352	3196	0	no	0.577148	1.94211
568	C2089		5.33827	5.65436	6.66284	0	0	7090	18973	12218	0	no	1.04579	0.98022
569	C2120		7.18897	5.95559	6.76292	1708	1410	3512	3330	0	0	no	1.02584	2.96369
570	C2148		3.34255	4.41589	4.55619	0	1232	0	1170	0	0	no	1.02968	1.9761
571	C2183		9.95537	9.75948		1210	0	0	10078	1425	0	no	1.01483	1.94583
572	C2174		4.96596	4.84782	5.62439	0	0	1322	1905	0	0	no	0.539087	1.97663
573	C2072			9.48252	8.61898	1004	0	2969	2869	2709	0	no	1.04832	1.88038
574	C0976		2.33897	2.2752	2.93682	0	0	0	0	2414	0	no	1.06874	0
575	C2025		4.35695	5.36321	6.68846	0	1563	1531	2921	1513	0	no	0.613559	0
576	C2091			9.27584	9.8447	1686	0	3340	6427	3354	1601	no	1.04189	5.03799
577	C2121		5.35884	5.57537	6.27887	0	0	4658	4600	2296	0	yes	1.10638	0.336318
578	C2151		3.31153	3.65776	4.77112	9910	0	20827	0	10788	0	no	1.01942	0.500703
579	C2184		1.63783	1.91992	2.26347	0	0	1733	1595	0	0	no	1.07669	0.912603
580	UKTS8992		3.84871	3.71586	3.94867	0	0	3314	3135	0	0	no	1.04249	0.482414
581	UKTS8989		9.76998	8.87777	8.93714	1541	1723	6114	1758	2962	0	yes	0.997239	0.941378
582	C0981		6.59312	6.74897	7.8346	955	0	1860	2700	0	0	no	1.04841	0.975337
583	C2026		12.5373		11.3545	0	0	7933	9779	4996	2466	no	1.05525	2.06714
584	C2093		4.36331	4.83183	5.35158	0	0	3719	6921	6886	0	no	0.578039	1.98443
585	C2122		12.9266	11.8675	12.2642	0	0	6980	17441	0	0	no	0.541667	4.80542
586	C2156		5.41629	5.51888	5.82593	0	35183	12356	21998	0	0	no	1.00055	0.938387
587	UKTS8049		5.71484	5.84756	6.38366	0	0	2728	11316	0	0	no	1.0765	0.975618
588	C2142		5.43872	5.84153	7.35576	2579	0	1435	2675	1344	0	no	1.06647	2.82168
589	UKTS9002		3.37684	4.18726	4.42139	0	0	3369	3456	0	0	no	1.08356	0.507858
590	C0983		8.97656	6.17157	6.92418	0	1092	2112	2766	0	0	no	1.07843	1.00042
591	C2027		6.55699	5.96623	6.51477	4089	0	8142	7708	3855	0	no	0.986893	1.0196
592	C2102		7.9523	8.62476	8.55562	0	0	2594	10658	2374	2210	no	1.04734	1.49382
593	C2125		9.59688	9.12218		0	0	19154	14833	13698	0	no	1.00196	1.91812
594	C2158		6.36557	7.72515	7.38686	10498	0	30005	18675	0	9013	no	0.570447	2.93915
595	UKTS8670		9.96185	8.86158	9.77386	0	0	11553	9233	0	0	no	1.37854	1.87034
596	UKTS8740		13.2352	12.5823	12.7975	0	1221	5210	6225	2527	1342	no	1.05641	1.58643
597	UKTS9051		7.56629	7.71363	8.33948	7701	0	4250	11514	7398	0	no	1.05522	1.44924
598	C0988		12.6884	11.2632	12.1442	0	0	3345	11347	2971	0	no	0.734701	2.46335
599	C2039		9.98175	8.41238	9.11643	3214	0	3573	6450	0	0	no	1.04414	1.36256
600	C2103		4.95863	4.83562	4.29656	0	12451	0	4054	0	0	no	0.994186	0.477983
601	C2127		7.59594	7.36867	8.14234	0	0	8626	12738	12193	0	no	1.01389	1.41443
602	C2159		3.59344	3.95854	4.547	4930	0	9779	4877	0	0	no	1.04165	0.510429
603	UKTS8754		8.83148	8.26153	8.95272	0	0	4750	11375	4622	0	no	1.38185	1.88289
604	UKTS8768		2.18857	2.89936	3.11781	0	0	0	8777	0	0	no	0.59	0
605	UKTS9003		6.42499	6.29257	6.31857	0	0	18774	34936	0	0	no	1.05531	0.944962
606	C0995		6.18339	5.42676	5.66124	0	0	1233	4122	0	0	yes	0.586957	0
607	C2046		5.56219	5.19977	5.59849	0	0	1569	4140	1412	0	yes	0.817343	0.330938
608	C2108		6.66295	5.68882	6.46555	0	3137	3348	8950	0	2878	no	1.04242	0.992098
609	C2130		2.11323	2.18759	2.26773	0	0	0	1719	1613	0	no	1.00514	0.933086
610	C2160		6.2447	5.83432	5.72631	0	3307	0	3231	3130	0	no	1.04406	1.0072
611	C2191		6.33865	5.62954	6.11462	1715	0	2045	6778	0	0	no	1.07808	3.03116
612	UKTS9019		7.37597	7.21248	7.15195	0	0	3040	6852	0	0	no	0.621751	2.83355
613	UKTS9020		7.48772	5.9812	6.71892	0	0	10468	4004	6854	0	no	1.01587	0.955774
614	C2012		6.56187	5.73683	6.86587	0	0	2365	6246	2148	0	no	0.600629	1.87816
615	C2048		8.48883	8.16688	8.29817	0	0	0	10177	1549	0	no	0.987517	1.55747
616	C2109		6.54239	6.33117	6.58833	0	0	14721	7245	0	0	no	1.04156	0.943499
617	C2132		6.22529	5.86411	5.89247	1901	0	3856	2038	2102	1922	no	1.02418	0.894077
618	C2161		4.31621	3.84514	4.48292	0	1482	3869	0	0	0	no	1.08656	0.531501
619	UKTS8695		6.29474	5.81975	6.18315	0	0	6132	8744	3112	0	no	1.03352	1.03164
620	UKTS8966		15.7969	16.4935	16.9528	0	0	7879	14890	5647	1721	no	1.01136	3.4301
621	UKTS9025			9.95417	8.82126	0	1024	1193	5267	1030	0	no	1.05492	0.981082
622	C2013		6.98312	6.99153	6.33427	0	0	0	31275	0	0	no	0.992826	0.961827
623	C2070		5.27969	3.91848	4.35379	0	0	6274	17345	0	0	no	1.06304	0.515439
624	C2113		6.29142	6.1424	5.59475	0	0	7372	10937	3529	0	no	1.05769	0.961495
625	C2135		5.9463	5.41913	6.44688	0	7673	14677	21236	0	0	no	1.01506	0.967914
626	C2172		6.69876	5.81833	5.6243	0	0	0	17332	0	0	no	1.11681	0.972803
627	UKTS8791			9.79799	9.21933	0	0	0	43304	4861	0	no	1.04978	4.65902
628	UKTS9110		5.95651	6.61387	6.15495	5248	5383	10366	10048	0	0	no	1.0373	0.985588
629	UKTS9046		8.45369	8.37544	7.25335	0	0	18241	43765	8768	0	no	1.04094	3.82378
630	C2018		6.91953	6.46185	5.62742	8054	4302	12131	0	0	0	no	0.985387	0.954194
631	C2071		3.96147	4.64578	4.15566	0	0	5619	11048	5423	0	no	1.00763	0.51103
632	C2114		5.32495	4.31849	4.75195	0	0	0	15615	3981	0	no	0.608789	1.89101
633	C2139		5.69645	5.67747	5.47576	0	4661	9274	9499	4616	0	no	1.00995	0.929408
634	C2176		11.8144			0	0	9427	17015	16121	4180	no	1.42169	1.29497
635	UKTS8792		8.15611	7.79679	7.71687	6155	9411	4684	7118	0	0	no	0.981328	3.6546
636	UKTS9109		7.28974	6.48199	6.69413	0	0	17003	11579	5794	5617	no	0.568817	2.86912
637	UKTS9201		4.17922	4.2149	3.45296	4371	0	11661	5883	0	0	no	1.03254	0.488437
638	C2020		11.5421	9.4628		0	0	0	37977	10902	0	no	1.07007	0.982822
639	C2074		8.81468	6.82176	7.24845	4719	0	5276	14288	9411	0	yes	1.0514	0.64936
640	C2116			9.97724	9.32723	0	10539	0	30223	4772	0	no	0.585343	3.83671
641	C2143		9.54544	9.49214	9.54186	9340	0	19214	52099	8583	0	no	1.02697	1.89477
642	C2179		5.15627	5.27249	4.98325	18887	0	0	28121	0	0	no	0.575087	1.94083
643	UKTS8796		7.94765	8.67178	7.73875	8297	0	9604	46741	0	0	no	1.02993	3.90318
644	UKTS8713		5.19534	4.64855	4.64124	0	0	7753	25980	0	0	no	0.572165	1.82973
645	UKTS9225		8.13584	9.51197		0	5572	22703	17738	0	0	no	1.01282	4.55824
646	C2021		6.78738	5.98248	5.42297	3763	0	7331	10252	0	0	no	1.10708	2.62603
647	C2081		7.35211	6.15597	6.49772	0	6160	16457	10759	5324	0	no	0.561126	2.93433
648	C2118		4.2296	3.64919	3.53984	0	0	6197	11679	5778	0	no	1.09534	0.498347
649	C2144		5.12876	4.27415	4.42765	0	0	4159	11077	3655	0	no	0.593433	2.01428
650	C2180		4.3548	4.12382	3.78499	0	0	4934	13416	0	0	no	1.10415	1.9103
651	UKTS8797		1.68183	1.56115	1.45453	0	0	9586	17734	13308	8113	no	1.43281	1.30624
652	UKTS9074		5.11198	4.93169	4.49367	0	0	0	19078	4873	0	no	0.593779	1.93232
653	UKTS9260		11.9625	8.19594	7.94324	0	0	17278	46253	0	0	yes	1.03598	1.40529
654	C2078		4.54637	5.69613	5.85223	0	0	33885	31814	0	15000	no	0.552107	1.90611
655	C2175		6.76868	5.69912	5.64445	0	0	0	20030	13056	6235	no	0.987721	0.954533
656	UKTS9115		3.24143	3.86777	4.11889	0	0	0	15241	5544	0	no	1.0899	0.50112
657	SG20		5.45524	6.88243	6.81433	6756	0	0	14421	13933	6788	no	1.02099	1.00666
658	SG54		7.99725	7.93773	6.94912	0	11598	29613	10127	18390	0	yes	1.04454	0.667162
659	SG94		8.42317	7.13122	6.9238	0	0	0	31555	6109	4995	no	1.01737	1.38762
660	SG70		11.6647	8.58789	8.66525	0	0	3656	5177	26271	3974	no	1.08592	1.89708
661	SG59		12.7263	8.68617	7.82721	6629	0	24116	23222	16461	0	no	1.02428	2.39809
662	C2090		7.76746	7.27896	7.17947	0	0	0	0	37353	5394	no	1.02367	3.53676
663	C2186		4.89823	5.34481	5.15826	0	0	14397	25417	12827	12229	no	0.549434	1.90735
664	UKTS9213		11.3348	12.9278	12.3677	0	0	0	2643	19261	5898	no	0.947984	2.87509
665	SG38		4.42182	4.82336	4.79842	0	0	0	0	29428	7335	no	0.597343	0
666	SG55		5.83672	5.28285	5.55337	0	7852	0	13901	13289	0	no	0.583305	1.98729
667	SG95		3.37723	3.72463	3.83729	10469	0	20340	10319	0	0	no	1.00986	0.485604
668	SG80		4.67854	5.36551	4.98475	0	0	0	11015	10657	5053	no	1.40741	0.362508
669	SG112		3.95495	3.57744	3.53192	0	0	14246	25385	11915	0	no	1.01684	0.48524
670	C2110		6.56755	5.84256	5.73525	0	0	0	12711	49015	0	no	0.974548	0.992621
671	C2188		5.2653	5.96363	5.53638	0	11787	0	6598	16207	0	no	1.02924	0.903248
672	SG4			1.87937	2.23871	0	0	13276	0	0	0	no	1.06779	0
673	SG24		1.32412	2.14496	2.78362	0	0	0	4384	4099	0	no	1.07012	0.94219
674	SG62		13.7228	11.6193	11.1218	0	10473	11184	64931	16916	0	no	0.972318	2.37296
675	SG97		7.83982	7.18426	6.8699	0	0	20020	24688	6697	0	no	1.02624	3.71139
676	SG88		7.93847	7.82428	7.51867	0	0	3365	10625	7991	0	no	1.03004	1.44913
677	SG72		12.4293	13.2275	12.1897	0	0	18670	6709	55485	14547	no	1.04944	2.4499
678	C2111		4.87396	6.12556	6.17235	9944	0	27714	17810	0	0	no	1.08257	0.961176
679	C2152		8.28788	5.67647	5.53834	0	0	30726	19835	78676	32981	no	1.06468	1.984
680	SG5		6.63696	2.96952	3.28349	0	0	0	16853	69387	40059	no	0.537459	3.67016
681	SG41		2.31336	2.99534	3.52362	0	0	0	0	12491	0	no	0.577341	1.06477
682	SG63		6.32226	5.91538	5.71775	0	0	15767	15590	14332	0	no	1.05222	0.99882
683	SG100		5.86382	7.11548	5.74713	0	3584	0	11299	3218	0	no	1.01382	0.968866
684	SG89		6.53488	7.65196	6.36235	0	0	4434	18397	0	0	no	1.02941	2.85138
685	SG46		3.53727	3.91152	3.62586	0	10331	0	18791	0	9619	no	1.07617	1.75031
686	C2098		7.79424	2.71388	3.41376	0	0	0	25519	36102	45770	yes	1.02495	1.01637
687	C2187		11.9948	4.79417	4.95443	0	0	0	37668	45295	26210	no	1.0143	2.3704
688	SG10		3.86893	4.66637	4.85557	0	0	0	0	25632	0	no	0.612465	0
689	SG34		5.41994	5.23626	5.64649	0	4296	0	0	11023	4021	no	0.555851	1.95602
690	SG64		3.64437	4.83965	5.14624	0	0	27549	51993	25840	0	no	1.12591	0.492568
691	SG101		6.16916	5.4245	5.1819	0	0	0	7430	7615	7332	no	1.04601	0.987722
692	SG104		16.8413	15.415	15.7236	0	0	0	0	8068	2927	no	0.568024	6.66436
693	SG52		1.59985	2.36654	2.16625	0	0	0	17126	0	0	no	1.02445	0
694	C2126		9.12647	6.27869	6.43979	0	0	11492	35096	4468	0	no	1.04796	1.957
695	C2190		11.1689		9.72821	0	5196	0	13136	23769	7474	yes	1.00984	1.64414
696	SG2		12.5256	5.96721	5.47242	0	0	9606	0	54762	21240	no	0.965259	2.36266
697	SG40		7.39115	4.15426	4.38858	0	0	0	7711	20189	0	no	1.04838	1.41074
698	SG67		2.62759	4.21332	3.94796	0	0	21750	0	21075	0	no	1.03579	0.50377
699	SG102		8.89396	9.47599	9.34483	0	27919	14431	19446	6634	0	no	1.03008	1.9722
700	SG111			8.9625	9.26149	0	0	0	8673	51765	6204	no	1.09253	2
701	SG114		12.4127	9.69515	9.41769	0	44989	0	27795	11023	5317	no	1.06683	3.60207
702	C2141		3.87723	4.13417	4.15235	0	0	0	7662	18733	0	no	1.05674	0.487716
703	UKTS8802		6.14826	5.18587	5.25536	0	0	11117	10927	11713	19952	no	0.56247	1.86772
704	SG15		8.96959	3.35236	3.27189	0	0	0	14312	37524	0	no	1.04051	1.48909
705	SG26		8.36931	4.58737	4.35449	0	0	0	23311	51730	10384	no	1.02228	1.45667
706	SG74		3.7937	3.62998	3.51517	0	0	0	0	29272	0	no	0.589165	1.04155
707	SG99		4.17299	3.78476	4.22739	0	0	0	0	20677	0	no	0	0
708	SG35		8.24638	9.39447	7.38386	0	0	0	11339	17733	0	no	1.01256	1.45029
709	SG115		11.5312			0	0	0	5830	14514	6220	yes	1.03794	1.35918
710	C2145		7.84498	5.75676	3.7488	0	5932	5937	10677	10296	0	no	1.03258	2.89552
711	C2185		4.35451	3.75734	4.18938	0	5879	0	5834	0	11176	no	1.02552	0.511786
712	SG18		4.2712	3.87845	4.84261	6723	0	0	12913	7054	0	no	1.01588	1.87942
713	SG30		4.44997	3.49856	3.47746	0	6467	0	16856	11476	0	no	1.02697	2.77067
714	SG66		8.23297	5.27759	5.59668	7493	0	0	38766	0	0	no	1.0746	3.95196
715	SG105		6.48678	6.23884	7.85875	0	0	9808	35236	9170	0	no	1.10287	0.982263
716	SG82		7.45646	6.83327	7.37614	0	0	5187	6819	21558	5621	no	0.561936	2.77373
717	SG117		12.8676	6.27423	6.27387	2985	0	0	1660	5890	6861	no	1.06384	2.36067
718	C2150		9.65188	4.16323	3.98953	0	20741	25038	26090	87049	42614	no	0.558422	4.09832
719	UKTS8727		6.47862	5.79177	6.94583	0	21073	0	24607	24941	0	no	1.01312	0
720	SG22		4.92774	5.66466	5.38838	0	0	0	19000	12358	6041	no	1.05502	0.97202
721	UKTS9142		6.44379	3.1336	3.43495	0	42659	0	0	77225	0	no	1.031	2.64892
722	SG69		4.28872	4.36912	4.62856	0	0	0	13814	7066	6764	no	1.06628	0.501247
723	SG81		6.23677	6.19353	5.81349	0	0	0	40682	39969	0	no	1.0178	1.00341
724	SG73		5.62977	5.69853	5.91354	0	0	11282	14251	13822	36079	no	1.03787	0.650926
725	SG118		5.23445	5.39939	5.24663	0	0	0	78376	24339	20597	no	0.563952	1.93919
726	C2153		7.92614	7.12454	7.45687	0	0	0	21789	75743	36777	yes	1.01687	0.675754
727	UKTS8840		5.98884	5.2792	4.94235	0	0	0	14160	19762	6295	no	1.0802	0.98985
728	SG8		13.4151	9.31852	9.32894	0	0	0	11346	72740	15899	no	1.12751	2.45288
729	UKTS9175		5.25412	4.79838	4.96293	0	0	0	22566	15872	0	no	0.636225	1.91173
730	SG71		11.3781	9.71352	9.5467	0	0	0	2421	14239	1818	no	1.07071	1.93427
731	SG60		11.8184	8.39639	7.61673	18348	0	12162	12473	18299	0	no	1.0014	1.95471
732	SG109		6.47757	5.71325	5.98483	3827	0	0	10823	6767	0	no	1.0528	2.65547
733	SG120			11.8734	11.312	0	0	0	33333	74428	70505	yes	1.05507	0.336392
734	C2155		8.65321			0	0	0	5132	9292	4758	no	1.04006	1.4364
735	UKTS8825		6.34885			0	0	0	8694	16760	23036	no	1.0458	0.93456
736	UKTS9050		4.95719			0	0	0	17475	47314	15523	no	0.580189	2.00602
737	UKTS9242		4.27113			0	0	54043	54072	0	0	no	1.03071	1.99293
738	SG77		6.25277			0	0	0	28381	28660	0	no	1.0229	0.949379
739	SG86		4.17829			0	0	0	21228	11663	10235	no	1.09833	0.530379
740	SG57		4.25264			0	0	8220	16064	0	7430	no	0.98727	0.481756
741	SG3		14.3847			0	0	0	16260	31267	43629	no	1.13443	2.40247
742	C2173		5.4455			21130	0	0	21243	58064	0	no	0.577253	1.86044
743	UKTS8878		7.37717			0	0	4056	3829	15248	3985	no	0.609675	2.79105
744	UKTS9082		6.26853			0	0	0	9002	37139	21483	no	1.03372	0.948922
745	SG58		6.68762			0	0	0	12015	38838	9404	no	1.0897	2.76951
746	SG90		6.36553			0	24895	24678	46562	45343	0	no	1.04555	2.92372
747	SG84		9.99984			0	0	0	66360	64576	43545	no	1.07273	1.46171
748	SG78		8.78794			0	0	14583	40058	50899	0	no	1.02145	1.46078
749	SG107		4.99695			0	0	0	37888	52346	0	no	0.602481	1.95171

## Sheet: concordance
	sample	mean PRT	mean QPCR	1kG AMY1 read depth	Mean QPCR_14
1	NA12875	6.65967	6.98188		6.65456
2	NA12044	6.41582	6.88275	6.10737	6.58847
3	NA06993	6.36364	6.0192		6.01278
4	NA12716	7.55203	8.01884	8.53641	7.34586
5	NA12760	4.02652	4.34733	4.01557	4.89821
6	NA12236	4.91586	4.78034		5.18688
7	NA11992	8.04981	8.21649	7.15801	7.47763
8	NA12239	5.51262	5.62677		5.75116
9	NA11993	4.11016	9.14315	10.172	8.09563
10	NA12750	6.97945	5.80569	6.31278	5.87044
11	NA12146	6.33007	9.3077		8.2051
12	NA11839	5.86369	6.25487		6.16989
13	NA12156	5.54991	6.15137	4.82995	6.10089
14	NA11829	5.78404	5.22501	5.11037	5.48332
15	NA12154	5.80603	6.60317	6.43488	6.40208
16	NA06985	6.06234	4.82654	5.05426	5.21767
17	NA11831	4.04248	4.34893	3.9394	4.89927
18	NA07056	5.5672	7.67897	6.21588	7.11948
19	NA07022	6.5417	7.03184		6.68806
20	NA12762	6.51253	6.68017	5.89019	6.45361
21	NA12874	8.09554	8.81033	8.21424	7.87374
22	NA12003	5.84043	6.04588		6.03057
23	NA11882	7.71628	8.84968		7.89998
24	NA07034	4.82107	6.01642		6.01111
25	NA12056	7.1274	7.46384		6.97606
26	NA12145	9.00646	11.1918		9.46145
27	NA12761	12.1751	10.8462	11.2997	9.23104
28	NA06994	8.55901	8.27663	8.05833	7.51794
29	NA07055	4.0563	4.67534		5.11703
30	NA12763	6.52341	8.55489	7.17408	7.70344
31	NA11840	6.55943	6.08264	6.13358	6.05526
32	NA12751	6.5527	6.68751	6.08055	6.4585
33	NA12814	6.09783	2.08555	6.71161	3.39027
34	NA07357	5.97802	5.82153	5.47707	5.88104
35	NA07000	5.92619	6.2066	6.48609	6.13774
36	NA11995	7.3111	7.32984	7.05602	6.88657
37	NA12006	13.4932	18.6106	14.5278	14.4071
38	NA12144	5.74259	7.45087	6.08361	6.96726
39	NA11832	5.97537	7.86855	6.0553	7.24571
40	NA12813	4.7619	3.92356	3.97982	4.61573
41	NA12891	5.23978	7.56578		7.04386
42	NA12717	9.59306	9.77317	7.64652	8.51545
43	NA12004	7.17898	6.71351	6.25588	6.47568
44	NA11830	12.5653	12.7762	12.893	10.5175
45	NA12057	8.05271	8.26257		7.50838
46	NA11994	5.10848	3.84557	3.97031	4.56373
47	NA12005	8.49685	9.62235	8.33641	8.41488
48	NA07345	8.29486	8.72198		7.81463
49	NA12872	10.4159	10.9559	10.3567	9.30388
50	NA12873	7.30947	11.3689	12.0002	9.57922
51	NA12155	3.59815	2.89067	3.14756	3.92709
52	NA12812	6.43594	4.82451	5.9126	5.21632
53	NA12248	6.72849	5.63381		5.75586
54	NA12043	13.5683	17.567	16.9399	13.7113
55	NA12234	9.51064	10.0071	8.26321	8.67137
56	NA12892	8.36778	9.99251		8.66165
57	NA12249	7.83805	7.32265	7.93863	6.88174
58	NA11881	7.49682	6.8458	7.49682	6.56384
59	NA12815	14.7672	6.83707	6.99463	6.55803
60	NA12264	8.97729	8.92905		7.95268
61	NA06989	8.06972	8.48849	7.29725	7.65908
62	NA11892	3.08635	3.16505	4.12818	4.11008
63	NA11919	5.86526	5.53195	6.09307	5.68802
64	NA11891	7.98412	8.99632		7.99763
65	NA12348	2.98367	2.90081	3.12577	3.93391
66	NA06984	5.94547	6.7085	6.56658	6.47241
67	NA07045	4.33274	5.09484		5.39662
68	NA12342	2.92103	1.88003	2.861	3.25339
69	NA11931	6.69296	8.30562	8.44621	7.53716
70	NA12058	3.56202	3.19481	3.2954	4.12992
71	NA12829	3.77745	4.54654	5.02045	5.03108
72	NA07346	6.59493	6.2612		6.1742
73	NA12045	8.2961	7.04919	8.19166	6.69953
74	NA11843	12.4824	14.5077	12.3889	11.6719
75	NA12749	5.31952	6.71282	6.36817	6.47521
76	NA07031	2.20128	2.40211		3.60138
77	NA12842	5.76369	12.3407	9.70589	10.2271
78	NA12489	5.91711	3.84145	4.9061	4.56095
79	NA12275	8.58838	8.53585	8.08605	7.69058
80	NA06986	3.76664	4.48028	4.18964	4.98684
81	NA12414	13.6072	12.9491	11.5364	10.6328
82	NA12775	10.2609	12.3265	12.0631	10.2177
83	NA12748	10.4429	11.3568	10.0131	9.57121
84	NA12777	11.5746	12.1491	12.2402	10.0994
85	NA12274	9.16724	9.80147		8.53432
86	NA12383	5.14382	4.28726	3.89737	4.85815
87	NA12827	8.50275	6.24597	8.37301	6.16397
88	NA12778	3.69845	3.47445	3.92275	4.31628
89	NA07037	7.7892	9.052	8.26002	8.03457
90	NA12889	5.57802	6.01517	6.07058	6.01005
91	NA12272	4.73564	5.62187	4.63487	5.74786
92	NA12287	3.41829	4.64669	3.12619	5.09773
93	NA12340	4.78405	5.12942	5.0361	5.41956
94	NA12399	3.6959	4.2539	4.08617	4.83589
95	NA07347	10.4491	10.6549	11.8793	9.10316
96	NA12400	7.12811	7.87557	8.3643	7.25046
97	NA11917	5.66587	7.24886		6.8325
98	NA12283	7.75174	6.20101	6.8478	6.13393
99	NA12843	5.83608	5.23949	6.04562	5.49294
100	NA12347	8.40493	7.78901	8.50816	7.19259
101	NA12718	5.18678	4.93855	4.04977	5.29232
102	NA11918	4.48864	5.18391	5.06852	5.45589
103	NA12413	7.42883	6.8057	7.94426	6.53706
104	NA11894	4.77811	6.76971	4.85741	6.51302
105	NA12282	3.60699		4.36158
106	NA07435	3.81224	4.92571		5.2837
107	NA11893	5.38147	6.53882	5.86833	6.3591
108	NA12341	6.5561	6.96094	6.69574	6.64051
109	NA12286	2.03005	2.51134	2.327	3.67414
110	NA11920	9.54552	11.292	9.93987	9.52787
111	NA07051	3.6143	4.82335	4.20902	5.21546
112	NA12830	7.72231	7.40263	7.38478	6.93497
113	NA12343	4.59431	3.88449		4.58957
114	NA11930	2.34381	1.92655	2.06278	3.28429
115	NA12776	6.02997	6.45685	6.19922	6.30445
116	NA12828	3.79452	3.59118		4.39403
117	NA12273	3.57129	2.29091	4.1024	3.52719
118	NA12546	8.38592	9.33465	9.61222	8.22297
119	NA12890	8.77617	10.5278	9.81293	9.01838
120	NA18942	13.3628	15.8419	11.9605	12.5613
121	NA18945	3.99867	4.65223	4.13078	5.1015
122	NA18964	8.00478	7.60244	8.35518	7.06831
123	NA18961	6.2874	6.65988	6.12905	6.43993
124	NA18967	6.84652	6.74993		6.49997
125	NA18981	6.23981	7.36768	6.00618	6.9118
126	NA18994	5.81252	11.5463	11.3543	9.69754
127	NA18998	9.49995	11.0127	9.87997	9.34184
128	NA18940	11.2457	12.1005	9.80604	10.067
129	NA18949	8.15333	10.9212	9.13044	9.28079
130	NA18953	7.58039	10.1478	8.15131	8.76521
131	NA18972	17.1446	21.6059	18.6084	16.4039
132	NA18976	7.67153	8.54277	8.48341	7.69519
133	NA18971	8.27231	6.54169	7.44312	6.36114
134	NA19000	7.71463	7.65191	7.98319	7.10128
135	NA18948	11.4009	6.70567	9.79126	6.47046
136	NA18968	7.21901	11.7069	7.79346	9.80464
137	NA18965	13.4233	8.39971	12.5902	7.59982
138	NA18978	7.59696	14.5457	7.72107	11.6971
139	NA18974	7.81168	7.61993	7.84983	7.07997
140	NA18992	7.5975	6.97463	7.81134	6.64977
141	NA19005	13.05	7.20822	12.1342	6.8055
142	NA18943	10.9176	12.1697	9.79957	10.1131
143	NA18951	5.92252	13.2804	6.4216	10.8538
144	NA18959	4.99764	5.74775	5.96887	5.83198
145	NA18973	6.71531	6.81718	7.14199	6.54493
146	NA18970	6.02258	6.41804		6.27883
147	NA18987	12.1619	11.5767	10.3665	9.71797
148	NA18999	5.5427	10.1869	6.77134	8.79139
149	NA18947	14.1873	5.99248	12.1719	5.99513
150	NA18952	8.52829	15.5207	8.04147	12.3473
151	NA18969	4.45976	9.83624		8.55764
152	NA18966	5.9724	4.81038	5.85093	5.20706
153	NA18980	7.51855	7.28645	9.47322	6.85778
154	NA18990	8.34905	10.0701	8.25918	8.71357
155	NA18997	9.29584	8.12651		7.41782
156	NA19007	10.6781	9.31243	9.89516	8.20844
157	NA18944	9.506	10.2596	11.8858	8.83987
158	NA18956	5.54273	14.6661	6.04567	11.7775
159	NA18960	8.22142	7.33012	7.76049	6.88689
160	NA18975	8.39568	9.02596	11.2253	8.01745
161	NA18995	9.14638	15.1479	10.9492	12.0988
162	NA18991	7.88228	8.2689		7.51275
163	NA19012	10.4192	9.31523	10.5731	8.21031
164	NA19003	7.96948	7.58838	8.12228	7.05907
165	NA18526	5.78461	6.7013	6.02676	6.46741
166	NA18562	8.09828	10.9724	8.75846	9.31477
167	NA18545	6.95439	11.169	11.8543	9.44583
168	NA18609	3.23977	4.60689	4.22377	5.07116
169	NA18566	11.0297	15.6863		12.4573
170	NA18621	5.59315	7.33696	6.74785	6.89117
171	NA18577	7.23895	11.4518	9.97822	9.63435
172	NA18635	7.38794	9.00035	8.88137	8.00008
173	NA18524	5.01923	8.18217		7.45463
174	NA18537	4.9459	7.70478	6.14617	7.13638
175	NA18572	5.02082	7.6768	5.8219	7.11772
176	NA18552	3.40241	5.70741	4.14661	5.80483
177	NA18563	8.96542	10.4512	10.1414	8.96731
178	NA18594	3.43147	4.32723		4.88472
179	NA18624	7.39901	9.38919	9.49577	8.25929
180	NA18592	10.4641	12.0314	13.4485	10.0207
181	NA18529	8.98624	11.1751		9.44988
182	NA18603	12.3888	12.8866	12.016	10.5909
183	NA18547	5.71026	7.34798	6.40665	6.89852
184	NA18611	7.07527	8.90179	8.32252	7.93437
185	NA18570	9.03737	9.33297	9.93448	8.22182
186	NA18622	11.5782	11.7361	12.5114	9.82389
187	NA18579	7.74958	8.16756	8.58968	7.4449
188	NA18636	7.13561	8.33009	8.31219	7.55324
189	NA18559	6.0715	7.23705	4.10921	6.82406
190	NA18540	5.7237	4.32063		4.88006
191	NA18555	6.09339	5.70705	6.08866	5.80442
192	NA18612	7.51579	8.22124	8.15176	7.48011
193	NA18573	7.75843	8.94021	8.13211	7.95934
194	NA18632	5.11367	4.71953	6.67751	5.14595
195	NA18593	9.46316	11.0504	10.8799	9.36597
196	NA18532	8.66735	10.2409	10.155	8.82639
197	NA18605	8.04582	9.89561	8.57959	8.59619
198	NA18550	7.03336	9.13845	8.53033	8.09152
199	NA18571	6.84584	6.77563	7.53973	6.5165
200	NA18623	5.87204	5.2942	5.87219	5.52899
201	NA18582	7.46237	6.53464	8.15837	6.35587
202	NA18637	12.7951	14.0459	15.8241	11.3627
203	NA18561	13.3736	17.629	12.7594	13.7511
204	NA18542	6.59838	11.5345	11.1432	9.68873
205	NA18608	13.1615	12.736	13.1251	10.4896
206	NA18564	5.33781	6.99484	6.37409	6.66261
207	NA18620	8.66736	9.08841	10.4114	8.05819
208	NA18576	4.36576	3.63418		4.42244
209	NA18633	5.54607	5.73897	6.03856	5.82548
210	NA18502	9.00481	10.0271	7.87807	8.68492
211	NA19153	6.95679	8.39771		7.59862
212	NA19223	8.33406	10.816	8.05716	9.21087
213	NA19201	5.91744	7.63046		7.08712
214	NA18504	4.80771	5.88924	4.97314	5.92627
215	NA18870	6.47637	6.53172	5.83303	6.3546
216	NA19137	3.51575	4.29267	2.99497	4.86186
217	NA19144	3.52818	4.35156		4.90112
218	NA19203	3.52273	4.32213		4.8815
219	NA19200	6.45832	6.81949	7.47529	6.54644
220	NA18855	5.44431	6.09175		6.06128
221	NA18505	6.10288	6.86578	6.24891	6.57731
222	NA18501	7.78307	9.13716	7.62698	8.09159
223	NA18861	5.88812	7.67247	6.03948	7.11511
224	NA19193	2.74628	5.07428		5.38295
225	NA19143	5.54039	5.97944		5.9864
226	NA18517	4.67371	5.11302	5.58927	5.40877
227	NA19239	7.42952	7.90101		7.26735
228	NA18856	8.0427	8.06125	8.53314	7.37417
229	NA18871	4.81134	4.63258	5.04478	5.08837
230	NA19209	5.63527	6.77798	5.81453	6.51865
231	NA19152	5.754	5.85387	5.21483	5.90257
232	NA19238	6.45948	7.3075		6.87167
233	NA19210	5.28064	5.07088		5.38057
234	NA18862	8.22229	6.85414		6.56943
235	NA19222	4.69497	5.32755	4.99992	5.55169
236	NA19138	8.19288	8.62762	7.97486	7.75176
237	NA19204	6.65609	5.62826	6.90937	5.75217
238	NA18516	7.43193	6.50283	8.24487	6.33522
239	NA19192	5.66073	5.57378		5.71584
240	NA18508	8.40107	8.74846	7.76863	7.83231
241	NA18852	3.32844	4.67063		5.11377
242	NA18507	7.16961	7.94741	7.82489	7.29828
243	NA19101	7.51886	7.9317		7.2878
244	NA19172	5.47071	5.99334	6.18337	5.99557
245	NA19160	5.11403	7.5268	5.51881	7.01787
246	NA18913	5.116	5.97368		5.98247
247	NA19159	7.46828	7.6704		7.11361
248	NA18523	9.05007	7.62594	8.16105	7.08397
249	NA19102	8.73674	7.99006	8.82539	7.32671
250	NA19092	5.65547	5.97062		5.98043
251	NA18912	5.46467	7.1738	5.63181	6.78254
252	NA19206	7.52487	8.51436		7.67624
253	NA19128	4.87942	6.31943		6.21296
254	NA19171	5.48371	5.77413	5.95111	5.84943
255	NA18858	7.6904	9.4263	7.59156	8.2842
256	NA19099	3.12664	3.21883	3.26477	4.14588
257	NA19131	7.12193	8.84584	7.50948	7.89723
258	NA19116	6.26686	6.89675	6.37027	6.59783
259	NA19140	7.37909	8.89617		7.93078
260	NA19207	5.2714	6.4428	6.16528	6.2952
261	NA19141	11.3726	12.6357		10.4238
262	NA19098	7.94649	9.82948	8.59436	8.55299
263	NA18522	3.78618	4.51238	3.97819	5.00825
264	NA18853	5.23588	5.27742	5.91372	5.51828
265	NA18859	6.39702	7.3643		6.90954
266	NA19093	8.4484	9.30119	9.11094	8.2008
267	NA19130	5.82892	6.94862	7.26022	6.63241
268	NA19127	7.59729	7.96076		7.30717
269	NA19119	12.2444	12.027	11.9946	10.018
