# Supplementary material for: Obesity, starch digestion and amylase: association between copy number variants at human salivary (AMY1) and pancreatic (AMY2) amylase genes
Source: Hum Mol Genet. 2015 Mar 18;24(12):3472–80. doi: 10.1093/hmg/ddv098 (PMC4498156; doi:10.1093/hmg/ddv098)
Supplement: Supplementary Data [file supp_ddv098_ddv098supp_file2.xlsx]

## Sheet: read counts
		target	AMY1	AMY1 flank	AMY2A	AMY2A flank	AMY2B	AMY2B flankL	AMY2B flankR
	interval	start	104190000	104059996	104153700	104045000	104114335	104000000	104304000
	coordinates	end	104210000	104070000	104161939	104085000	104135000	104100000	104500000
	chr1:	start	104227213	104460001
		end	104247214	104469995
		start	104284138
		end	104304150
		interval length (bp)	20004.3	19998	8239	40000	20665	100000	196000
ID	population	region	read counts:
HG00096	GBR	EUR	1822	949	364	1859	982	4374	8853
HG00097	GBR	EUR	5662	1843	702	3797	1806	8499	16358
HG00099	GBR	EUR	2349	1545	305	3048	1428	6820	12479
HG00100	GBR	EUR	8038	2743	1027	5109	2633	11856	23967
HG00101	GBR	EUR	8516	1408	574	2940	1565	7115	14873
HG00102	GBR	EUR	5088	1433	853	3055	2305	7315	14474
HG00103	GBR	EUR	2094	1025	400	2077	1154	4925	10173
HG00106	GBR	EUR	6551	1700	285	3065	1533	7179	14223
HG00108	GBR	EUR	3653	1323	557	2730	1282	6326	12823
HG00109	GBR	EUR	4934	1134	258	2465	1314	5868	10980
HG00110	GBR	EUR	5909	1890	751	3835	1922	9137	17162
HG00111	GBR	EUR	2764	1317	612	2757	1472	6465	12739
HG00112	GBR	EUR	4044	975	571	1909	1342	4538	8959
HG00113	GBR	EUR	8840	1850	1079	3744	2850	8704	16982
HG00114	GBR	EUR	1539	761	313	1549	787	3710	7335
HG00116	GBR	EUR	4633	1680	368	3233	1754	7559	15106
HG00117	GBR	EUR	6727	1657	594	3279	1527	7608	14487
HG00118	GBR	EUR	13067	2564	441	4766	2515	11363	22691
HG00119	GBR	EUR	3101	1434	540	2735	1374	6463	13151
HG00120	GBR	EUR	3373	1381	288	2716	1368	6272	12204
HG00121	GBR	EUR	5184	1243	545	2536	1266	5936	11509
HG00122	GBR	EUR	2706	1517	540	2632	1531	6457	14043
HG00123	GBR	EUR	11451	2907	846	4744	2368	10918	21784
HG00124	GBR	EUR	6094	2726	1030	5254	2896	12535	24583
HG00125	GBR	EUR	2574	897	381	1827	904	4348	8997
HG00126	GBR	EUR	8761	1620	695	3125	1551	7231	14475
HG00127	GBR	EUR	2965	1026	399	2035	1021	4768	9652
HG00128	GBR	EUR	4015	1251	997	2523	2331	5586	9958
HG00129	GBR	EUR	2861	1429	542	2796	1333	6182	11310
HG00130	GBR	EUR	6410	868	356	1792	801	3796	6379
HG00131	GBR	EUR	5688	1511	350	3024	1521	7176	14027
HG00133	GBR	EUR	7030	2836	533	5370	2663	12379	24341
HG00136	GBR	EUR	2489	828	317	1805	961	4026	8405
HG00137	GBR	EUR	2091	901	492	1817	1262	4047	8402
HG00138	GBR	EUR	3758	1256	471	2448	1244	5883	12131
HG00139	GBR	EUR	7532	2444	952	5036	2456	11433	21701
HG00140	GBR	EUR	7481	2486	1002	4982	2515	11584	22294
HG00141	GBR	EUR	13190	2746	1010	5061	2481	11843	24234
HG00142	GBR	EUR	1438	793	281	1547	736	3512	7212
HG00143	GBR	EUR	5997	1738	674	3120	1692	7577	15336
HG00146	GBR	EUR	4473	1416	528	3007	1365	6788	12734
HG00148	GBR	EUR	8350	2074	803	3962	1990	9343	18567
HG00149	GBR	EUR	2330	1613	318	2802	1373	6362	12785
HG00150	GBR	EUR	2930	890	320	1651	804	3888	8180
HG00151	GBR	EUR	2302	722	277	1513	691	3552	7402
HG00154	GBR	EUR	6859	1379	510	2807	1419	6615	13119
HG00155	GBR	EUR	7540	1415	510	2759	1522	6480	12450
HG00158	GBR	EUR	8160	1284	382	2523	1063	5697	10216
HG00159	GBR	EUR	6227	1142	463	2376	1191	5633	10992
HG00160	GBR	EUR	9187	1569	597	2769	1447	6576	12850
HG00171	FIN	EUR	1423	672	261	1378	734	3243	6435
HG00173	FIN	EUR	2068	798	194	1563	838	3741	8034
HG00174	FIN	EUR	3003	832	292	1598	762	3624	7427
HG00176	FIN	EUR	5418	1947	716	3690	1872	8405	15912
HG00177	FIN	EUR	2389	830	339	1634	822	3970	8496
HG00178	FIN	EUR	3507	1844	748	3515	1783	8185	16767
HG00179	FIN	EUR	2313	970	217	2027	980	4881	9604
HG00180	FIN	EUR	1566	736	324	1555	821	3815	7704
HG00182	FIN	EUR	1588	1014	290	1743	669	3838	7800
HG00183	FIN	EUR	3977	757	380	1582	894	3919	7845
HG00185	FIN	EUR	3052	1539	658	3022	1371	6714	12897
HG00186	FIN	EUR	1984	850	225	1393	593	3153	6068
HG00187	FIN	EUR	914	647	132	1312	580	2784	5653
HG00188	FIN	EUR	6020	1510	594	2876	2095	6731	13570
HG00189	FIN	EUR	1568	759	303	1476	804	3523	7445
HG00190	FIN	EUR	1936	634	252	1302	615	3071	6347
HG00231	GBR	EUR	3549	1454	513	2880	1457	6898	13989
HG00232	GBR	EUR	6111	1027	387	2081	1153	5005	9786
HG00233	GBR	EUR	1876	951	405	1796	935	4228	8698
HG00234	GBR	EUR	2733	1300	517	2531	1265	5655	10766
HG00235	GBR	EUR	4362	1437	522	2744	1233	5808	9938
HG00236	GBR	EUR	5587	2690	1130	5433	2634	12493	24605
HG00237	GBR	EUR	5494	1849	650	3749	1816	8423	16635
HG00238	GBR	EUR	3776	1238	519	2641	1331	6350	12744
HG00239	GBR	EUR	5660	1788	993	3303	2310	7584	15494
HG00240	GBR	EUR	4152	1599	358	3252	1737	7748	16021
HG00242	GBR	EUR	3506	815	332	1535	798	3410	7347
HG00243	GBR	EUR	4387	1612	574	2975	1455	6889	14208
HG00244	GBR	EUR	4136	1817	615	3236	2511	7720	15886
HG00245	GBR	EUR	8424	1746	871	3366	2293	7730	14683
HG00246	GBR	EUR	2856	1406	572	3062	1485	7199	14283
HG00250	GBR	EUR	18233	5410	2646	10675	7548	24970	46511
HG00251	GBR	EUR	21410	7557	3855	17493	10027	38557	62017
HG00252	GBR	EUR	5345	2090	384	4366	2050	9920	19008
HG00253	GBR	EUR	4184	1906	737	3818	1846	8856	16601
HG00254	GBR	EUR	4440	1484	614	2937	1460	6783	12858
HG00255	GBR	EUR	5802	1418	554	3005	1522	7290	14353
HG00256	GBR	EUR	9170	2531	1564	5128	3859	11808	23232
HG00257	GBR	EUR	5532	2062	403	4202	2196	9866	19290
HG00258	GBR	EUR	8229	2720	1038	5332	2686	12464	24584
HG00259	GBR	EUR	7471	2346	977	4909	2455	11585	21875
HG00260	GBR	EUR	4529	2280	864	4459	2319	10665	21651
HG00261	GBR	EUR	4123	1934	695	3842	1836	9012	17097
HG00262	GBR	EUR	3292	1594	630	3104	1584	7353	14706
HG00263	GBR	EUR	2928	1514	547	2989	1449	7106	13645
HG00264	GBR	EUR	6203	1490	516	2928	1441	6851	13296
HG00265	GBR	EUR	1061	677	156	1377	603	3255	6736
HG00266	FIN	EUR	5672	968	351	1850	950	4520	9512
HG00267	FIN	EUR	2003	967	374	1930	896	4574	9389
HG00268	FIN	EUR	5966	1916	727	3768	1910	8856	17290
HG00269	FIN	EUR	2157	836	337	1509	801	3438	6984
HG00271	FIN	EUR	8979	2071	1566	3989	4257	9553	18713
HG00272	FIN	EUR	4027	834	267	1379	641	3185	6673
HG00273	FIN	EUR	11435	2215	854	4554	2312	10498	19322
HG00274	FIN	EUR	2892	923	336	1976	952	4544	9193
HG00275	FIN	EUR	6074	1293	466	2528	1290	5744	11502
HG00276	FIN	EUR	3134	1309	768	2535	1909	6129	11972
HG00277	FIN	EUR	4209	1402	558	2928	1477	6583	13257
HG00278	FIN	EUR	1901	1193	274	2601	1189	5829	10800
HG00280	FIN	EUR	2627	1258	555	2568	1351	6030	12147
HG00281	FIN	EUR	3998	1319	549	2811	1391	6529	12223
HG00282	FIN	EUR	4772	1376	311	2920	1478	6944	14138
HG00284	FIN	EUR	4334	1464	570	2966	1386	6997	14241
HG00285	FIN	EUR	4668	1204	744	2596	1819	6035	12580
HG00306	FIN	EUR	959	828	102	1465	654	3161	6406
HG00309	FIN	EUR	2483	2233	900	4669	2322	10672	20463
HG00310	FIN	EUR	4471	1261	724	2532	1896	5933	12080
HG00311	FIN	EUR	1310	722	213	1327	506	2923	6015
HG00313	FIN	EUR	1793	747	348	1600	865	3787	7544
HG00315	FIN	EUR	2481	827	296	1523	741	3616	7098
HG00318	FIN	EUR	2077	775	137	1571	798	3703	7272
HG00319	FIN	EUR	3065	871	166	1734	892	4006	8252
HG00320	FIN	EUR	2547	846	367	1700	781	3945	8021
HG00321	FIN	EUR	1119	1066	405	1979	1004	4798	9808
HG00323	FIN	EUR	4011	770	312	1637	885	3855	8006
HG00324	FIN	EUR	4014	1322	533	2621	1238	6122	11624
HG00325	FIN	EUR	8568	1620	939	3120	2445	7508	14837
HG00326	FIN	EUR	5287	1360	559	2791	1414	6610	13347
HG00327	FIN	EUR	2185	781	164	1678	879	4163	8902
HG00328	FIN	EUR	2903	1115	138	2255	1133	5220	10185
HG00329	FIN	EUR	6056	1449	547	2855	1514	6779	13701
HG00330	FIN	EUR	19209	4289	856	8900	4141	19669	38631
HG00331	FIN	EUR	3327	1759	686	3300	1756	7689	15376
HG00332	FIN	EUR	6564	1216	509	2553	1229	5934	11116
HG00334	FIN	EUR	4006	1385	552	2759	1405	6333	11922
HG00335	FIN	EUR	2561	2223	919	4577	2255	10903	21435
HG00336	FIN	EUR	913	1022	407	2013	1022	4939	10135
HG00337	FIN	EUR	2499	2323	942	4631	2389	10844	21236
HG00338	FIN	EUR	2967	976	340	2028	1036	4848	9924
HG00339	FIN	EUR	1910	946	344	1935	965	4536	9131
HG00341	FIN	EUR	6521	1598	575	3254	1502	7403	13842
HG00342	FIN	EUR	3346	1668	646	3394	1758	7956	16227
HG00343	FIN	EUR	863	875	341	1781	897	4289	8283
HG00344	FIN	EUR	2821	960	358	1897	920	4372	8724
HG00345	FIN	EUR	7497	2442	958	4715	2320	10756	20542
HG00346	FIN	EUR	11057	2158	902	4292	2250	10121	19824
HG00349	FIN	EUR	5064	1127	426	2167	943	4709	8552
HG00350	FIN	EUR	3444	1153	457	2087	936	4641	8106
HG00351	FIN	EUR	1750	821	289	1419	624	3207	5611
HG00353	FIN	EUR	10036	2527	1056	4853	2546	11484	22200
HG00355	FIN	EUR	4979	1243	489	2174	936	4805	8485
HG00356	FIN	EUR	7232	1456	557	2836	1387	6576	12123
HG00357	FIN	EUR	1052	815	164	1484	673	3261	6422
HG00358	FIN	EUR	2998	1468	522	2735	1211	5902	10694
HG00360	FIN	EUR	5790	1715	1043	3494	2834	8357	16949
HG00361	FIN	EUR	4775	1209	209	2253	1113	5082	10442
HG00362	FIN	EUR	4472	1506	566	2887	1548	7071	14630
HG00364	FIN	EUR	5728	1626	316	3471	1734	8068	16393
HG00366	FIN	EUR	749	828	276	1573	747	3581	7084
HG00367	FIN	EUR	2663	686	283	1265	648	3005	5939
HG00369	FIN	EUR	2268	952	307	1712	759	3837	7381
HG00372	FIN	EUR	1716	789	402	1420	1004	3224	6577
HG00373	FIN	EUR	2016	692	246	1284	608	3012	5590
HG00375	FIN	EUR	2636	1121	212	2083	1164	4989	10290
HG00376	FIN	EUR	5263	1652	665	3197	1626	7508	14613
HG00378	FIN	EUR	5696	1772	639	3674	1880	8444	16184
HG00381	FIN	EUR	3137	1391	605	2956	1520	6937	13216
HG00382	FIN	EUR	5583	1255	585	2667	1369	6225	12249
HG00383	FIN	EUR	3039	1200	255	2311	1081	5279	10071
HG00384	FIN	EUR	4785	1577	655	3334	1658	7963	16148
HG00403	CHS	ASN	2912	833	337	1701	829	3914	7408
HG00404	CHS	ASN	4527	1166	433	2246	1144	5424	11152
HG00406	CHS	ASN	3985	1296	585	2575	1313	6014	11424
HG00407	CHS	ASN	6979	1365	538	2700	1319	6370	11890
HG00419	CHS	ASN	4647	2358	898	4443	2149	10270	19736
HG00421	CHS	ASN	4077	1907	773	3825	1816	8584	15498
HG00422	CHS	ASN	5058	2393	924	4899	2426	11284	21895
HG00428	CHS	ASN	5149	2491	1031	5149	2521	11899	22736
HG00436	CHS	ASN	3166	840	496	1733	960	4271	8527
HG00437	CHS	ASN	4746	2213	863	4562	2212	10311	19996
HG00442	CHS	ASN	9980	2256	936	4753	2389	10967	21215
HG00443	CHS	ASN	8130	1872	746	3872	1931	9112	16851
HG00445	CHS	ASN	8860	1586	733	3247	1655	7589	14854
HG00446	CHS	ASN	7271	1779	748	3414	1619	7811	15128
HG00448	CHS	ASN	14577	1931	869	3895	1927	9240	17919
HG00449	CHS	ASN	4637	1216	439	2436	1241	5542	10979
HG00451	CHS	ASN	6698	1597	639	3144	1607	7069	12856
HG00452	CHS	ASN	8748	1736	621	3407	1681	7642	14310
HG00457	CHS	ASN	4571	1465	529	2733	1508	6269	12583
HG00458	CHS	ASN	7078	1610	715	3282	1650	7639	14391
HG00463	CHS	ASN	5066	1314	581	2574	1324	6018	11589
HG00464	CHS	ASN	8820	1393	565	2941	1405	6818	13065
HG00472	CHS	ASN	10929	2551	1053	5402	2511	12308	24256
HG00473	CHS	ASN	5120	2361	914	4838	2422	11115	21829
HG00475	CHS	ASN	12320	2424	888	4737	2333	10852	21629
HG00476	CHS	ASN	13910	2233	775	4275	2167	9803	18951
HG00478	CHS	ASN	9654	2335	812	4593	2278	10385	20190
HG00479	CHS	ASN	10254	2628	962	4876	2365	11179	21759
HG00500	CHS	ASN	4794	1327	459	2325	1184	5310	9770
HG00501	CHS	ASN	4980	1128	437	2345	1139	5475	10857
HG00513	CHS	ASN	8750	1054	391	2287	1080	5392	10210
HG00524	CHS	ASN	3086	777	300	1513	751	3454	6936
HG00525	CHS	ASN	12133	2354	788	4657	2344	10576	20927
HG00530	CHS	ASN	3860	1235	440	2587	1193	5932	11744
HG00531	CHS	ASN	4131	1340	477	2731	1403	6396	12831
HG00533	CHS	ASN	4782	1160	445	2372	1176	5419	10282
HG00534	CHS	ASN	3654	1227	488	2382	1222	5536	10726
HG00536	CHS	ASN	9868	2279	1004	4643	2240	10490	20593
HG00537	CHS	ASN	7102	1083	507	2294	1184	5376	11079
HG00542	CHS	ASN	3016	1197	235	2316	1164	5491	10677
HG00543	CHS	ASN	11905	2246	940	4317	2222	10232	19875
HG00553	PUR	AMR	2475	571	225	1196	667	2943	5839
HG00554	PUR	AMR	2794	856	371	1720	970	4329	8654
HG00556	CHS	ASN	7388	2392	911	4474	2276	10354	19894
HG00557	CHS	ASN	16334	2307	905	4525	2180	9930	18925
HG00559	CHS	ASN	2615	877	408	1911	901	4649	8838
HG00560	CHS	ASN	5835	741	321	1525	707	3509	7413
HG00565	CHS	ASN	3136	807	341	1695	825	3799	7908
HG00566	CHS	ASN	2518	884	348	1668	939	4084	8205
HG00580	CHS	ASN	3221	1049	397	2145	1030	4924	9613
HG00581	CHS	ASN	4779	1235	451	2395	1161	5578	10418
HG00583	CHS	ASN	4683	1136	501	2137	1057	5106	10201
HG00584	CHS	ASN	5893	1141	421	2234	1147	5187	10577
HG00589	CHS	ASN	5277	949	431	2038	991	4687	9132
HG00590	CHS	ASN	3512	803	358	1633	819	3908	7813
HG00592	CHS	ASN	4295	792	285	1407	799	3533	7158
HG00593	CHS	ASN	6647	1614	698	3175	1699	7873	16144
HG00595	CHS	ASN	3294	933	311	1736	820	4067	7937
HG00596	CHS	ASN	3861	804	315	1503	774	3703	7544
HG00607	CHS	ASN	4004	1019	388	2112	953	4718	8750
HG00608	CHS	ASN	3103	949	380	1929	975	4463	8738
HG00610	CHS	ASN	4212	1078	440	2093	1204	5191	10678
HG00611	CHS	ASN	4785	844	327	1806	902	4229	8528
HG00613	CHS	ASN	6996	1181	497	2338	1217	5426	10384
HG00614	CHS	ASN	2071	907	355	1831	938	4319	8308
HG00619	CHS	ASN	5767	1138	418	2199	1136	5103	9982
HG00620	CHS	ASN	3946	1059	389	1984	1052	4456	8910
HG00625	CHS	ASN	2735	739	335	1411	774	3531	7321
HG00626	CHS	ASN	3567	905	354	1777	951	4364	9136
HG00628	CHS	ASN	3649	902	382	1922	1016	4653	9122
HG00629	CHS	ASN	2028	923	342	1898	1029	4680	9620
HG00634	CHS	ASN	3242	737	299	1488	876	3667	7900
HG00635	CHS	ASN	3520	837	383	1596	787	3953	8398
HG00637	PUR	AMR	2517	695	225	1301	675	3195	6465
HG00638	PUR	AMR	1876	877	391	1869	1027	4533	9391
HG00640	PUR	AMR	1953	1014	440	1942	1094	4758	9957
HG00641	PUR	AMR	5337	965	368	1933	1079	4521	9021
HG00650	CHS	ASN	7641	1034	475	2128	1137	4964	9864
HG00651	CHS	ASN	4957	1027	343	1997	889	4484	8615
HG00653	CHS	ASN	5848	1070	431	2293	1092	5318	10354
HG00654	CHS	ASN	4520	1170	400	2213	1244	5215	9998
HG00656	CHS	ASN	6084	1222	445	2468	1181	5610	10821
HG00657	CHS	ASN	3906	1287	438	2567	1267	5957	11722
HG00662	CHS	ASN	4512	1129	638	2367	1070	5500	9923
HG00663	CHS	ASN	6253	1273	446	2528	1258	5877	11738
HG00671	CHS	ASN	3632	1175	573	2640	1331	6240	12350
HG00672	CHS	ASN	6121	1229	542	2514	1194	5946	11290
HG00683	CHS	ASN	4740	1129	528	2477	1213	5627	11039
HG00684	CHS	ASN	4928	1306	497	2547	1193	5679	10837
HG00689	CHS	ASN	6049	1137	466	2317	1118	5261	10489
HG00690	CHS	ASN	8598	1202	472	2548	1164	5749	11180
HG00692	CHS	ASN	3597	1164	465	2293	1258	5340	10626
HG00693	CHS	ASN	6027	1218	519	2424	1096	5704	10592
HG00698	CHS	ASN	2634	1251	490	2507	1269	5676	11062
HG00699	CHS	ASN	4725	1248	423	2539	1081	5780	10805
HG00701	CHS	ASN	3688	1181	396	2286	1145	5219	10273
HG00702	CHS	ASN	5093	1047	423	2054	1021	4589	8808
HG00704	CHS	ASN	2434	1199	489	2361	1108	5409	10771
HG00705	CHS	ASN	4986	1249	481	2379	1252	5625	11190
HG00707	CHS	ASN	5209	1202	492	2477	1254	5781	11249
HG00708	CHS	ASN	6441	1311	511	2622	1257	5946	11329
HG00731	PUR	AMR	28877	5523	2243	10989	5846	25931	51435
HG00732	PUR	AMR	21573	6974	2665	13826	7026	31856	64457
HG00734	PUR	AMR	5473	2776	1055	5247	2646	12603	25102
HG00736	PUR	AMR	6499	1354	295	2919	1470	6821	13967
HG00737	PUR	AMR	6127	2553	1315	4941	3556	11584	23269
HG00740	PUR	AMR	3840	971	540	1847	1384	4123	8100
HG01047	PUR	AMR	3730	1407	236	2552	1407	5877	11503
HG01048	PUR	AMR	11460	1989	1170	3989	3034	9353	18852
HG01051	PUR	AMR	5413	1824	713	3552	1740	8206	16274
HG01052	PUR	AMR	4714	1805	1040	3707	1904	8750	18888
HG01055	PUR	AMR	5133	1336	455	2369	1101	5358	10177
HG01060	PUR	AMR	5471	1914	733	3815	1817	8989	18102
HG01061	PUR	AMR	8015	1929	759	4044	2061	9342	18510
HG01066	PUR	AMR	4174	1298	457	2423	1221	5666	10514
HG01067	PUR	AMR	6533	1245	439	2300	1164	5120	9971
HG01069	PUR	AMR	5826	2040	771	3864	2037	9463	19702
HG01070	PUR	AMR	5714	1897	719	3856	2020	9300	19157
HG01072	PUR	AMR	6019	1767	306	3527	1836	8451	17844
HG01073	PUR	AMR	5341	1782	728	3524	1877	8231	16477
HG01075	PUR	AMR	16565	4114	1523	7934	3987	18329	35461
HG01079	PUR	AMR	6091	1460	610	2732	1408	6401	12241
HG01080	PUR	AMR	8843	1226	713	2251	1842	5328	10354
HG01082	PUR	AMR	3637	1125	444	2261	1220	5569	11423
HG01083	PUR	AMR	10435	3611	623	7149	4731	17725	40126
HG01085	PUR	AMR	4822	1461	558	2816	1462	6328	12124
HG01095	PUR	AMR	13251	2628	957	5112	2691	12069	24450
HG01097	PUR	AMR	3862	1091	417	2112	948	4794	9700
HG01098	PUR	AMR	3238	1046	382	2080	1068	4888	9823
HG01101	PUR	AMR	12368	3168	1304	6468	3338	15413	31354
HG01102	PUR	AMR	3930	1218	501	2562	1968	6093	12373
HG01104	PUR	AMR	9870	1523	576	2973	1528	6836	12681
HG01105	PUR	AMR	6610	1303	514	2260	1122	5074	9299
HG01107	PUR	AMR	3794	1427	860	2862	2238	6601	13307
HG01108	PUR	AMR	4875	1300	849	2766	1425	6606	13399
HG01112	CLM	AMR	4933	936	413	2023	1148	4855	9677
HG01113	CLM	AMR	5100	909	391	1836	940	4284	8124
HG01124	CLM	AMR	8293	2361	1421	4836	3459	11452	22193
HG01125	CLM	AMR	4750	3007	1791	5947	4532	14160	27704
HG01133	CLM	AMR	8754	4479	1696	8897	4417	20156	38679
HG01134	CLM	AMR	2255	1269	252	2653	1157	5947	11428
HG01136	CLM	AMR	10321	3295	1351	6725	3261	15799	29067
HG01137	CLM	AMR	5201	1697	688	3317	1644	7779	15823
HG01140	CLM	AMR	11446	3922	1501	7854	3906	18115	37303
HG01148	CLM	AMR	2535	928	375	1817	836	4342	8871
HG01149	CLM	AMR	12539	2153	1012	5480	2729	12212	24070
HG01167	PUR	AMR	9782	3745	806	7727	4080	18790	38291
HG01168	PUR	AMR	4187	1188	696	2472	1848	5857	11949
HG01170	PUR	AMR	6294	1415	259	2768	1366	6307	12615
HG01171	PUR	AMR	3031	1311	575	2678	1407	6310	12627
HG01173	PUR	AMR	9856	1282	537	2646	1518	6235	12781
HG01174	PUR	AMR	2754	1323	516	2614	1403	6278	13058
HG01176	PUR	AMR	16325	3950	1629	8104	4253	19520	40109
HG01183	PUR	AMR	6198	1542	599	3058	1689	7269	15645
HG01187	PUR	AMR	4958	1604	643	3474	1749	8100	16256
HG01188	PUR	AMR	6402	2074	788	4308	2191	10130	20611
HG01190	PUR	AMR	5532	1679	983	3316	2526	7788	16065
HG01191	PUR	AMR	9840	1696	663	3442	1815	8072	16633
HG01197	PUR	AMR	1741	1667	637	3204	1599	7672	14934
HG01198	PUR	AMR	3201	1617	615	3054	1617	7104	14149
HG01204	PUR	AMR	2899	1430	558	2750	1372	6584	12653
HG01250	CLM	AMR	3016	1087	343	1998	1005	4666	9672
HG01251	CLM	AMR	3218	1072	436	2194	1052	5105	10626
HG01257	CLM	AMR	6095	1518	590	3195	1629	7747	15584
HG01259	CLM	AMR	7371	1454	568	3039	1629	7429	14916
HG01271	CLM	AMR	1799	857	308	1656	718	3679	6755
HG01272	CLM	AMR	4211	1022	415	1874	746	4025	6580
HG01275	CLM	AMR	4915	1390	233	2536	1217	5557	9673
HG01277	CLM	AMR	6026	1472	554	2788	1150	5833	10098
HG01334	GBR	EUR	4880	1522	606	3266	1574	7615	15133
HG01342	CLM	AMR	3787	1329	825	2669	2054	6050	11815
HG01344	CLM	AMR	7940	1319	386	2616	1097	5531	9604
HG01345	CLM	AMR	5413	1469	830	2642	1914	5972	10776
HG01350	CLM	AMR	3397	1240	284	2581	1400	5956	12025
HG01351	CLM	AMR	5221	1174	452	2436	1257	5825	11657
HG01353	CLM	AMR	3164	1273	269	2436	1107	5603	11082
HG01354	CLM	AMR	2325	1184	486	2375	1130	5287	10384
HG01356	CLM	AMR	1909	913	345	1828	952	4516	9221
HG01357	CLM	AMR	4134	912	193	1783	893	4216	8526
HG01359	CLM	AMR	4434	1269	506	2357	1223	5470	10522
HG01360	CLM	AMR	2816	1035	383	1942	983	4687	9355
HG01365	CLM	AMR	7556	1324	840	2413	951	5764	10955
HG01366	CLM	AMR	3301	1049	487	2184	1073	5138	9790
HG01374	CLM	AMR	3137	1044	475	1995	1129	4894	9382
HG01375	CLM	AMR	6254	1201	407	2325	1153	5421	11037
HG01377	CLM	AMR	3443	1007	539	1991	1619	4696	9483
HG01378	CLM	AMR	1805	955	385	1835	985	4511	8745
HG01383	CLM	AMR	951	927	423	2035	1076	4882	9597
HG01384	CLM	AMR	1966	1000	384	1921	953	4559	9119
HG01389	CLM	AMR	3037	1249	233	2474	1270	5563	11123
HG01390	CLM	AMR	3596	1057	508	2288	1126	5649	11484
HG01437	CLM	AMR	4184	1108	191	1868	958	4286	8571
HG01440	CLM	AMR	4209	1305	538	2385	1137	5494	10694
HG01441	CLM	AMR	4718	1326	704	2486	1900	5798	11014
HG01455	CLM	AMR	4120	943	332	1773	916	4278	8353
HG01456	CLM	AMR	2563	895	367	1727	877	4144	8085
HG01461	CLM	AMR	4048	1352	556	2583	1226	5699	10971
HG01462	CLM	AMR	4508	1407	444	2601	1358	6070	11388
HG01465	CLM	AMR	5484	1307	565	2529	1170	5734	11171
HG01488	CLM	AMR	4433	1445	512	2742	1379	6146	11901
HG01489	CLM	AMR	5501	1341	541	2681	1251	5895	10537
HG01491	CLM	AMR	7114	1270	431	2470	1213	5595	10479
HG01492	CLM	AMR	4983	1235	445	2231	1096	4957	9787
HG01494	CLM	AMR	1842	921	317	1890	879	4387	8693
HG01495	CLM	AMR	2741	1297	498	2787	1423	6575	12894
HG01497	CLM	AMR	5160	933	365	1871	1062	4417	8896
HG01498	CLM	AMR	4439	914	388	1933	1050	4563	9390
HG01515	IBS	EUR	1990	912	181	1819	880	4151	8084
HG01516	IBS	EUR	3174	1026	361	2028	1033	4683	9706
HG01518	IBS	EUR	2905	967	355	1943	1089	4723	9635
HG01519	IBS	EUR	4575	944	397	1963	931	4697	9158
HG01521	IBS	EUR	1796	947	378	1850	888	4195	8547
HG01522	IBS	EUR	3464	1280	302	2643	1404	6258	12559
HG01550	CLM	AMR	2967	962	331	1891	905	4512	9060
HG01551	CLM	AMR	1757	943	331	1702	825	3993	7954
HG01617	IBS	EUR	3772	1310	497	2484	1288	5415	10108
HG01618	IBS	EUR	4292	1472	570	2691	1239	6101	11432
HG01619	IBS	EUR	3652	1443	260	2714	1268	6062	10791
HG01620	IBS	EUR	5681	1344	465	2633	1206	5998	10774
HG01623	IBS	EUR	7142	1453	606	2898	1431	6583	12651
HG01624	IBS	EUR	8282	1494	525	2755	1249	5895	10523
HG01625	IBS	EUR	5940	1148	505	2252	1042	4900	8724
HG01626	IBS	EUR	2205	1019	452	2124	991	4531	7972
NA06984	CEU	EUR	6851	2086	866	4290	2127	10040	19964
NA06986	CEU	EUR	6718	3206	1197	6376	3175	15108	29498
NA06989	CEU	EUR	4595	1259	263	2325	1271	5583	11075
NA06994	CEU	EUR	5042	1251	509	2473	1304	5850	12204
NA07000	CEU	EUR	6235	1922	818	3774	2094	9252	18551
NA07037	CEU	EUR	6610	1600	656	3323	1865	7997	16428
NA07048	CEU	EUR	3633	1326	257	2799	1365	6336	12844
NA07051	CEU	EUR	1802	856	272	1567	671	3345	6215
NA07056	CEU	EUR	3084	992	405	1880	1013	4306	8772
NA07347	CEU	EUR	16030	2698	1667	5473	4096	12958	24738
NA07357	CEU	EUR	3153	1151	217	2328	1206	5705	11396
NA10847	CEU	EUR	11272	2167	887	4583	2397	11028	22040
NA10851	CEU	EUR	3194	1025	437	2025	1086	5063	10178
NA11829	CEU	EUR	7857	3074	625	5861	3004	13925	27042
NA11830	CEU	EUR	4688	727	416	1372	653	3020	5555
NA11831	CEU	EUR	2918	1481	539	2758	1372	6357	12625
NA11843	CEU	EUR	9059	1462	528	2977	1463	6983	13602
NA11892	CEU	EUR	3446	1669	671	3152	2341	7321	15145
NA11893	CEU	EUR	4338	1478	591	2715	1482	6570	12376
NA11894	CEU	EUR	2823	1162	646	2231	1677	5165	10521
NA11919	CEU	EUR	9377	3077	1100	5971	3098	13976	27830
NA11920	CEU	EUR	13224	2660	1021	5201	2615	12023	23066
NA11930	CEU	EUR	1790	1735	673	3560	1752	8423	16818
NA11931	CEU	EUR	4368	1034	433	2130	1081	5126	9926
NA11932	CEU	EUR	5620	1384	567	2917	1428	6850	13755
NA11933	CEU	EUR	5664	1314	608	2912	2384	6808	14418
NA11992	CEU	EUR	7153	1998	336	3923	2034	9469	19086
NA11994	CEU	EUR	8362	4211	1463	7909	3987	18465	37582
NA11995	CEU	EUR	4249	1204	254	2423	1217	5729	11673
NA12003	CEU	EUR	4115	1347	501	2734	1395	6417	12395
NA12004	CEU	EUR	6652	2126	847	4379	2036	10161	20110
NA12006	CEU	EUR	15840	2180	870	4418	2197	10212	21013
NA12043	CEU	EUR	8320	982	669	2051	1111	4875	10060
NA12044	CEU	EUR	7664	2509	935	5041	2723	11987	24110
NA12045	CEU	EUR	11144	2720	1032	5249	2653	12172	24321
NA12046	CEU	EUR	5831	1470	635	3062	1624	7227	14769
NA12058	CEU	EUR	3153	1913	405	3888	2112	9268	19086
NA12144	CEU	EUR	5912	1943	809	3672	1827	8658	17467
NA12154	CEU	EUR	7029	2184	771	4251	2085	9762	19499
NA12155	CEU	EUR	6212	3946	2102	7430	5455	16457	32107
NA12249	CEU	EUR	2827	712	344	1348	673	3249	6723
NA12272	CEU	EUR	2033	877	177	1694	824	3867	7839
NA12273	CEU	EUR	2772	1351	575	2470	1278	5883	11823
NA12275	CEU	EUR	4388	1085	380	2131	1023	4763	9095
NA12282	CEU	EUR	3198	1466	676	3327	1633	7932	16135
NA12283	CEU	EUR	4699	1372	851	2794	2272	6917	13876
NA12286	CEU	EUR	1584	1361	589	2985	1523	7182	14123
NA12287	CEU	EUR	1562	999	207	1984	994	4848	9760
NA12340	CEU	EUR	3549	1409	294	2808	1326	6392	12277
NA12341	CEU	EUR	6681	1995	784	4275	2071	9837	20733
NA12342	CEU	EUR	6681	4669	897	9230	4623	21604	42556
NA12347	CEU	EUR	6949	1633	654	3134	1714	7353	14505
NA12348	CEU	EUR	2406	1539	317	3063	1541	7265	14628
NA12383	CEU	EUR	3343	1715	659	3338	1759	7933	15778
NA12399	CEU	EUR	3227	1579	616	2984	1481	6603	12953
NA12400	CEU	EUR	6706	1603	518	2877	1311	6195	11608
NA12413	CEU	EUR	5809	1462	564	2570	1369	6209	12359
NA12489	CEU	EUR	5283	2153	1380	4507	3370	10587	21127
NA12546	CEU	EUR	7894	1642	1003	3091	2499	7383	14839
NA12716	CEU	EUR	5149	1206	481	2473	1316	5927	12099
NA12717	CEU	EUR	5140	1344	472	2434	1331	6164	12836
NA12718	CEU	EUR	2066	1020	325	1572	761	3599	7407
NA12748	CEU	EUR	7482	1494	614	3153	1684	7545	15299
NA12749	CEU	EUR	4940	1551	644	3069	1652	7273	14555
NA12750	CEU	EUR	5358	1697	749	3552	2003	8573	18020
NA12751	CEU	EUR	4504	1481	631	3008	1474	7339	15185
NA12761	CEU	EUR	6974	1234	518	2510	1285	5884	11946
NA12763	CEU	EUR	5314	1481	974	3026	2508	7348	15045
NA12775	CEU	EUR	11216	1859	722	3640	1827	8494	17031
NA12777	CEU	EUR	10744	1755	689	3615	1802	8081	15729
NA12778	CEU	EUR	3198	1630	603	2991	1562	7116	14239
NA12812	CEU	EUR	5595	1892	689	3680	1630	8004	14964
NA12814	CEU	EUR	4337	1292	574	2623	1135	5660	10051
NA12815	CEU	EUR	5349	1529	301	2877	1210	6338	11426
NA12827	CEU	EUR	6022	1438	672	3131	1686	7414	14945
NA12829	CEU	EUR	3774	1503	298	3167	1674	7639	15367
NA12830	CEU	EUR	6194	1677	658	3097	1703	7614	15694
NA12842	CEU	EUR	7335	1511	653	3229	1609	7746	14907
NA12843	CEU	EUR	4717	1560	669	3112	1596	7561	15262
NA12872	CEU	EUR	9272	1790	732	3692	1853	8610	16522
NA12873	CEU	EUR	9507	1584	953	3015	2273	6795	12301
NA12874	CEU	EUR	6787	1652	652	3153	1332	6993	12594
NA12889	CEU	EUR	4697	1547	625	3063	1723	7562	15572
NA12890	CEU	EUR	7357	1499	627	3087	1695	7409	14885
NA18486	YRI	AFR	6041	2018	735	3670	1741	8089	15171
NA18489	YRI	AFR	6997	2615	1468	5014	3900	12022	23092
NA18498	YRI	AFR	3281	918	481	1612	1126	3581	6791
NA18499	YRI	AFR	2576	2337	832	4236	2265	10094	20009
NA18501	YRI	AFR	5474	1435	587	3081	1514	7262	14182
NA18502	YRI	AFR	4350	1104	393	2062	1140	4808	9668
NA18504	YRI	AFR	7355	2957	1704	5728	2927	13443	26279
NA18505	YRI	AFR	3988	1276	482	2446	1123	5607	10344
NA18507	YRI	AFR	2673	683	222	1209	515	2672	5137
NA18508	YRI	AFR	4309	1109	392	2098	1157	4858	9423
NA18510	YRI	AFR	9383	2171	861	4454	2368	10408	21001
NA18511	YRI	AFR	4158	980	373	1794	1013	4451	9214
NA18516	YRI	AFR	5435	1318	434	2451	1103	5463	10609
NA18517	YRI	AFR	2966	1061	647	2132	1667	5175	10122
NA18519	YRI	AFR	11064	2576	1040	5087	2691	11900	23937
NA18520	YRI	AFR	5689	1476	473	2663	1296	6118	11967
NA18522	YRI	AFR	1930	970	348	1891	997	4453	9027
NA18523	YRI	AFR	4943	1211	419	2296	1257	5432	11071
NA18525	CHB	ASN	6431	2140	879	4237	1893	9706	17548
NA18526	CHB	ASN	4642	1540	561	2960	1366	6836	12757
NA18528	CHB	ASN	6428	1557	686	3144	1792	7683	15732
NA18530	CHB	ASN	3255	734	279	1474	706	3424	6234
NA18532	CHB	ASN	8548	1683	658	3251	1682	7556	14740
NA18534	CHB	ASN	5307	989	333	1898	946	4323	8222
NA18535	CHB	ASN	3786	1304	549	2417	1334	5770	11668
NA18536	CHB	ASN	7759	1628	647	3153	1473	7450	13433
NA18537	CHB	ASN	3489	1135	402	1940	1004	4647	9612
NA18538	CHB	ASN	9212	1895	685	3699	1842	8680	17758
NA18539	CHB	ASN	8450	1613	593	3402	1805	8025	16745
NA18541	CHB	ASN	9977	1973	729	3954	1989	9522	18802
NA18542	CHB	ASN	8633	1549	681	3129	1583	7155	13562
NA18543	CHB	ASN	5700	1765	670	3316	1744	7720	14344
NA18544	CHB	ASN	5335	1405	917	2993	2270	6824	12571
NA18545	CHB	ASN	7091	1196	516	2226	1064	4813	8156
NA18546	CHB	ASN	11039	1964	1109	3917	1829	8799	16996
NA18547	CHB	ASN	4784	1493	658	3214	1606	7377	13706
NA18548	CHB	ASN	5592	1328	543	2741	1332	6238	12123
NA18549	CHB	ASN	10657	1685	680	3146	1481	7245	14080
NA18550	CHB	ASN	7654	1794	735	3489	1768	8093	15443
NA18552	CHB	ASN	3086	1488	569	2856	1443	6520	12952
NA18553	CHB	ASN	13129	3303	1337	6828	3498	16237	33738
NA18555	CHB	ASN	4577	1503	594	2904	1404	6774	13175
NA18557	CHB	ASN	13853	1858	1070	3861	1946	8990	17515
NA18558	CHB	ASN	5499	1781	705	3614	1848	8314	16276
NA18559	CHB	ASN	3424	1666	778	3391	1656	7734	15186
NA18560	CHB	ASN	6900	1601	746	3469	1795	8106	15833
NA18561	CHB	ASN	8679	1360	554	2855	1388	6576	12375
NA18562	CHB	ASN	5629	1285	527	2688	1316	6133	11890
NA18563	CHB	ASN	8567	1689	697	3269	1645	7623	15229
NA18564	CHB	ASN	6376	2000	784	4090	1998	9375	18240
NA18565	CHB	ASN	5807	1312	550	2746	1392	6303	12523
NA18566	CHB	ASN	11039	1635	583	3179	1487	7150	13567
NA18567	CHB	ASN	6771	1704	678	3309	1524	7518	13816
NA18570	CHB	ASN	8104	1631	571	3147	1440	7069	13088
NA18571	CHB	ASN	6241	1655	639	3275	1613	7455	14172
NA18572	CHB	ASN	2807	964	358	1779	849	4194	8429
NA18573	CHB	ASN	6711	1650	670	3354	1633	7674	14722
NA18574	CHB	ASN	2441	1243	494	2349	1066	5098	9331
NA18577	CHB	ASN	11159	2236	839	4166	2095	9452	17986
NA18579	CHB	ASN	7544	1756	769	3677	1916	8468	16176
NA18582	CHB	ASN	7206	1766	725	3517	1658	8058	15472
NA18592	CHB	ASN	10984	1633	585	3195	1612	7360	14652
NA18593	CHB	ASN	9452	1737	683	3240	1721	7399	13907
NA18595	CHB	ASN	7651	1872	684	3729	1877	8569	16830
NA18596	CHB	ASN	8146	1471	636	3341	1716	7647	14508
NA18597	CHB	ASN	8157	1572	307	3048	1508	7174	13993
NA18599	CHB	ASN	13664	1909	747	3651	1831	8436	15813
NA18602	CHB	ASN	6009	1033	380	2003	909	4694	9253
NA18603	CHB	ASN	12855	2139	836	4173	2023	9830	18937
NA18605	CHB	ASN	7651	1783	752	3574	1887	8356	15989
NA18606	CHB	ASN	9654	1880	729	3510	1807	8322	15441
NA18608	CHB	ASN	11849	1805	785	3757	2010	8841	16686
NA18609	CHB	ASN	1502	711	298	1614	798	3669	7449
NA18610	CHB	ASN	4525	1497	620	2901	1431	6452	11990
NA18611	CHB	ASN	4841	1163	484	2270	1134	5195	9730
NA18612	CHB	ASN	8619	2114	891	4082	1934	9103	17641
NA18613	CHB	ASN	3812	744	294	1636	790	4001	8177
NA18614	CHB	ASN	7514	1647	266	3154	1660	7677	15402
NA18615	CHB	ASN	3927	1328	470	2473	1109	5544	10704
NA18616	CHB	ASN	4140	1395	556	2650	1270	6203	11467
NA18617	CHB	ASN	3708	1811	697	3299	1640	7580	14726
NA18618	CHB	ASN	2126	809	258	1471	729	3454	6896
NA18619	CHB	ASN	2381	599	187	985	426	2241	4218
NA18620	CHB	ASN	9925	1906	625	3351	1621	7454	13588
NA18621	CHB	ASN	6868	2035	816	3926	2034	9285	17716
NA18622	CHB	ASN	15913	2543	996	4923	2397	11189	21530
NA18623	CHB	ASN	8062	2745	966	5038	2402	11334	21433
NA18624	CHB	ASN	10344	2178	413	4182	2157	9582	17909
NA18626	CHB	ASN	5597	1851	793	3622	1836	8739	17863
NA18627	CHB	ASN	8345	1644	658	3337	1742	7911	16132
NA18628	CHB	ASN	4148	1513	510	2802	1347	6561	12758
NA18630	CHB	ASN	3069	796	346	1470	706	3421	7462
NA18631	CHB	ASN	2028	1003	264	1850	818	4017	7358
NA18632	CHB	ASN	6586	1972	781	4110	2038	9156	18161
NA18633	CHB	ASN	6584	2180	843	4375	2071	10251	20128
NA18634	CHB	ASN	5974	1018	393	1937	1082	4639	9197
NA18635	CHB	ASN	6512	1466	680	2989	1454	7193	13747
NA18636	CHB	ASN	9142	2199	826	4189	2184	10033	19494
NA18637	CHB	ASN	15718	1986	726	3846	1755	8716	16002
NA18638	CHB	ASN	5246	1596	608	3193	1583	7765	14789
NA18639	CHB	ASN	4764	847	323	1722	748	3800	6588
NA18640	CHB	ASN	7932	1516	569	2965	1386	6309	11609
NA18641	CHB	ASN	6426	1505	687	3210	1557	7470	13988
NA18642	CHB	ASN	1717	865	364	1576	714	3376	6070
NA18643	CHB	ASN	5801	1060	556	1951	857	4362	7695
NA18645	CHB	ASN	7295	1221	453	2349	1061	5171	9646
NA18647	CHB	ASN	7036	1670	700	3440	1580	7589	13403
NA18740	CHB	ASN	6360	1541	578	3074	1505	7048	13146
NA18745	CHB	ASN	3042	1004	367	1946	774	4163	7267
NA18747	CHB	ASN	6934	1650	599	3250	1382	7127	12135
NA18748	CHB	ASN	3747	1189	468	2474	1057	5369	9346
NA18749	CHB	ASN	8702	1782	718	3410	1553	7635	14108
NA18757	CHB	ASN	4760	1138	427	2139	1036	4708	8372
NA18853	YRI	AFR	3150	1065	299	1768	854	3975	7859
NA18856	YRI	AFR	10819	2535	867	4578	2260	10166	19206
NA18858	YRI	AFR	4188	1103	403	2031	954	4883	9352
NA18861	YRI	AFR	3658	1211	443	2264	1105	5344	10445
NA18867	YRI	AFR	8416	3244	1644	5676	4106	13089	25437
NA18868	YRI	AFR	10198	3196	1320	6132	3029	13960	27921
NA18870	YRI	AFR	6710	2300	778	4377	2176	10369	21166
NA18871	YRI	AFR	2725	1080	549	2008	1530	4604	9145
NA18873	YRI	AFR	8837	1792	927	2882	1431	6514	12495
NA18874	YRI	AFR	4407	1104	818	1562	1733	3685	6744
NA18907	YRI	AFR	2981	1083	638	2159	1778	5189	9901
NA18908	YRI	AFR	6639	1743	879	3049	1308	6796	12438
NA18909	YRI	AFR	3752	1033	631	2091	1097	4896	9642
NA18910	YRI	AFR	7797	1793	574	3167	1575	6899	13161
NA18912	YRI	AFR	8408	2985	1054	5561	2721	13313	27282
NA18916	YRI	AFR	4826	1285	813	2582	1304	6050	11918
NA18917	YRI	AFR	3799	1161	183	2200	1131	5185	10325
NA18923	YRI	AFR	4053	989	434	1992	979	4857	9731
NA18924	YRI	AFR	3591	1252	524	2434	1253	5865	12122
NA18933	YRI	AFR	3425	1174	413	2238	1160	5165	10148
NA18934	YRI	AFR	3380	794	296	1566	794	3702	7852
NA18939	JPT	ASN	8915	3066	1032	5564	2519	12143	21361
NA18940	JPT	ASN	6008	1225	463	2464	1291	5802	11447
NA18941	JPT	ASN	4761	1183	441	2306	1161	5266	10371
NA18942	JPT	ASN	8674	1450	563	2735	1430	6216	11832
NA18943	JPT	ASN	5857	1195	410	2297	1187	5464	10712
NA18944	JPT	ASN	6664	1121	444	2175	1179	4967	10376
NA18945	JPT	ASN	3349	1621	701	3031	1465	7115	13824
NA18946	JPT	ASN	11685	2366	896	4845	2280	10896	19877
NA18947	JPT	ASN	6727	1105	488	2204	1146	5088	10242
NA18948	JPT	ASN	5235	1069	412	2046	1011	4733	9590
NA18949	JPT	ASN	3909	856	382	1813	997	4238	8792
NA18950	JPT	ASN	14870	2693	913	4798	2390	10874	20633
NA18951	JPT	ASN	3003	935	366	2000	1005	4731	9988
NA18952	JPT	ASN	5132	1276	526	2389	1290	5983	11685
NA18953	JPT	ASN	6894	1691	519	3191	1613	7409	14988
NA18954	JPT	ASN	2276	741	297	1345	554	2949	5179
NA18956	JPT	ASN	3311	1095	458	2232	1153	5351	9931
NA18957	JPT	ASN	4449	1428	552	2749	1301	6054	10848
NA18959	JPT	ASN	8750	2931	1023	5580	3002	13150	26119
NA18960	JPT	ASN	14008	3609	1190	6029	3137	13558	26060
NA18961	JPT	ASN	3841	1253	459	2380	1164	5454	10729
NA18962	JPT	ASN	4440	1136	403	1987	977	4412	7692
NA18963	JPT	ASN	5414	1615	544	2769	1331	6210	11209
NA18964	JPT	ASN	3832	917	382	1710	773	3813	6852
NA18965	JPT	ASN	7273	1155	459	2285	1192	5360	11032
NA18966	JPT	ASN	4410	1507	537	3034	1594	7412	14835
NA18968	JPT	ASN	7979	2047	758	4139	2137	9951	19940
NA18971	JPT	ASN	9128	2452	904	4689	2280	10673	20685
NA18973	JPT	ASN	3197	895	383	1889	1033	4660	9219
NA18974	JPT	ASN	9509	2422	849	4496	2513	10816	22663
NA18975	JPT	ASN	11195	1994	752	3774	1892	8733	17223
NA18976	JPT	ASN	10268	2420	1019	4898	2454	11515	22755
NA18977	JPT	ASN	3738	1307	449	2602	990	5582	10116
NA18978	JPT	ASN	6059	1569	654	3331	1808	8045	16131
NA18980	JPT	ASN	8808	1859	669	3427	1675	8322	15812
NA18981	JPT	ASN	5269	1754	636	3392	1887	8253	16725
NA18982	JPT	ASN	16457	2763	953	4998	2487	11262	22881
NA18983	JPT	ASN	16196	3347	1219	6151	3174	14159	29057
NA18984	JPT	ASN	11151	2135	697	3164	1655	7068	13208
NA18985	JPT	ASN	7977	1601	550	2895	1513	6340	12156
NA18986	JPT	ASN	17005	4176	1363	7498	3762	17602	35579
NA18987	JPT	ASN	5864	1131	407	2059	971	4664	8668
NA18988	JPT	ASN	17104	3478	1330	5840	2922	13451	25859
NA18989	JPT	ASN	19599	2996	1164	5391	2666	11997	23896
NA18990	JPT	ASN	5494	1330	456	2490	1202	5408	10253
NA18992	JPT	ASN	3313	848	314	1422	709	3204	5530
NA18994	JPT	ASN	4032	710	280	1387	563	3019	5004
NA18995	JPT	ASN	6221	1136	427	2112	958	4446	7886
NA18998	JPT	ASN	10046	2033	849	3870	1919	8852	16332
NA18999	JPT	ASN	4528	1337	489	2398	1174	5413	10103
NA19000	JPT	ASN	15508	3884	1235	6824	3472	15762	31550
NA19002	JPT	ASN	4982	999	324	1616	703	3545	6675
NA19003	JPT	ASN	7101	1748	574	3122	1613	7031	14030
NA19004	JPT	ASN	9213	2498	807	4136	2096	9398	16652
NA19005	JPT	ASN	11361	1872	630	3516	1744	7910	15399
NA19007	JPT	ASN	8745	1767	625	3249	1597	7047	13467
NA19009	JPT	ASN	3949	857	281	1424	715	3237	6237
NA19010	JPT	ASN	8591	1702	613	3167	1473	7261	13625
NA19012	JPT	ASN	9598	1815	1018	3460	1716	7949	15019
NA19020	LWK	AFR	3649	1374	848	2640	1229	5852	10704
NA19028	LWK	AFR	5738	1480	567	2858	1366	6119	11394
NA19035	LWK	AFR	4169	1447	570	2851	1290	6129	11174
NA19036	LWK	AFR	4920	1163	431	2200	959	4635	8085
NA19038	LWK	AFR	5706	1803	638	3472	1604	7863	14339
NA19041	LWK	AFR	5345	1746	637	3262	1647	7427	13859
NA19054	JPT	ASN	12347	2538	820	4890	2430	11350	22794
NA19055	JPT	ASN	9453	2213	587	3283	1517	7075	13429
NA19056	JPT	ASN	8369	1703	648	3294	1445	7063	13402
NA19057	JPT	ASN	4129	1200	390	1888	904	4485	8042
NA19058	JPT	ASN	7316	1768	618	3310	1691	7835	14978
NA19059	JPT	ASN	6708	1248	479	2315	1126	5067	9937
NA19060	JPT	ASN	5357	1681	592	3058	1390	6649	12547
NA19062	JPT	ASN	5769	1332	438	2280	1074	4922	8999
NA19063	JPT	ASN	8866	1818	601	3103	1517	7163	14031
NA19064	JPT	ASN	9292	1541	783	2588	1354	5977	11352
NA19065	JPT	ASN	11719	3014	924	5254	2633	12110	23678
NA19066	JPT	ASN	14505	3690	1312	7289	3586	16631	33128
NA19067	JPT	ASN	5834	1264	467	2181	1050	4935	9148
NA19068	JPT	ASN	16377	4184	1542	7916	3903	18582	38040
NA19070	JPT	ASN	7552	1963	726	3505	1634	8044	15726
NA19072	JPT	ASN	12035	2993	1163	5524	2616	11952	22189
NA19074	JPT	ASN	5546	1108	442	2282	1046	4891	9084
NA19075	JPT	ASN	6092	1106	471	2048	990	4493	8676
NA19076	JPT	ASN	3871	713	316	1424	648	3311	6400
NA19077	JPT	ASN	4503	1125	413	2031	980	4696	8713
NA19078	JPT	ASN	7954	1547	588	2966	1468	6665	12546
NA19079	JPT	ASN	6588	1077	399	2051	1078	4663	8998
NA19080	JPT	ASN	3545	802	338	1557	746	3548	6460
NA19081	JPT	ASN	2935	573	212	880	398	1863	3695
NA19082	JPT	ASN	2658	692	243	1334	613	3176	6532
NA19083	JPT	ASN	5029	1164	394	2157	982	4744	8928
NA19084	JPT	ASN	2389	859	319	1548	695	3272	5807
NA19085	JPT	ASN	10380	2629	953	5079	2237	11060	20187
NA19087	JPT	ASN	5320	1402	459	2435	1197	5611	9806
NA19088	JPT	ASN	2763	981	344	1782	786	3996	7583
NA19093	YRI	AFR	5532	1214	577	2642	1429	6653	13194
NA19095	YRI	AFR	5486	1920	769	3553	1699	8306	16343
NA19096	YRI	AFR	5593	1371	496	2709	1162	5769	10515
NA19098	YRI	AFR	7028	1635	630	3346	1607	7579	14567
NA19099	YRI	AFR	2126	1302	763	2557	1900	5977	11897
NA19102	YRI	AFR	14169	3210	1745	6045	3075	14170	28117
NA19107	YRI	AFR	3761	1171	490	2247	1221	5376	10712
NA19108	YRI	AFR	3227	1092	455	2070	1253	4912	9912
NA19113	YRI	AFR	5056	1246	519	2504	1151	5627	10631
NA19114	YRI	AFR	3671	1168	439	2235	1302	5381	10689
NA19116	YRI	AFR	3390	1064	618	1886	1799	4258	8157
NA19117	YRI	AFR	4856	1572	602	2917	1298	6401	10914
NA19118	YRI	AFR	5340	1353	481	2402	1039	5176	9169
NA19119	YRI	AFR	13096	2183	1785	4255	2039	9491	18458
NA19121	YRI	AFR	6474	1582	609	3189	1460	7227	13278
NA19129	YRI	AFR	5364	1235	601	2295	1144	5335	10467
NA19130	YRI	AFR	5051	1391	478	2206	1052	4981	8960
NA19131	YRI	AFR	8323	2216	854	4489	2105	10519	20064
NA19137	YRI	AFR	2178	1454	884	3009	2372	7274	14498
NA19138	YRI	AFR	5261	1319	532	2765	1423	6616	13385
NA19146	YRI	AFR	3517	1659	623	3025	1287	6626	11861
NA19147	YRI	AFR	2193	948	429	2051	1014	4864	9400
NA19149	YRI	AFR	3383	859	308	1538	641	3338	5596
NA19152	YRI	AFR	7256	2782	3041	5282	6535	12165	24437
NA19160	YRI	AFR	2832	1026	378	1920	994	4543	9374
NA19171	YRI	AFR	6066	2038	814	4024	3060	9407	18527
NA19172	YRI	AFR	5109	1652	568	3112	1557	7217	14269
NA19175	YRI	AFR	2982	1544	610	3040	1572	7396	15035
NA19185	YRI	AFR	3791	1178	382	2129	946	4544	8065
NA19189	YRI	AFR	4059	1467	533	2711	1169	5769	10353
NA19190	YRI	AFR	3639	1213	444	2271	1090	5180	9918
NA19197	YRI	AFR	2874	1062	406	1996	994	4570	9395
NA19198	YRI	AFR	2808	1030	393	1974	1003	4511	9159
NA19200	YRI	AFR	3578	957	1042	2054	2709	4872	9413
NA19204	YRI	AFR	6946	2010	1162	3813	2029	9036	17937
NA19207	YRI	AFR	3358	1089	429	2237	1057	4876	9381
NA19209	YRI	AFR	3324	1143	400	2273	1103	5153	10087
NA19213	YRI	AFR	14343	3814	1235	6860	3228	15372	30059
NA19222	YRI	AFR	3526	1410	808	2821	2279	6830	14102
NA19223	YRI	AFR	3788	940	491	1849	917	4326	8861
NA19225	YRI	AFR	8026	1325	516	2569	1375	5866	11871
NA19235	YRI	AFR	4657	1634	593	2990	1358	6314	12632
NA19236	YRI	AFR	5579	1368	497	2761	1431	6436	12921
NA19247	YRI	AFR	5441	1554	810	2920	2050	6365	11929
NA19248	YRI	AFR	5225	1352	737	2355	1109	5124	9621
NA19256	YRI	AFR	3825	1229	985	2308	1854	5436	10913
NA19257	YRI	AFR	2485	1226	480	2287	1212	5545	11258
NA19307	LWK	AFR	13301	1977	705	3981	1782	8663	15251
NA19308	LWK	AFR	7597	1985	1302	3960	2090	9145	17201
NA19309	LWK	AFR	2637	1320	538	2360	1093	5369	9763
NA19310	LWK	AFR	4435	1723	1021	3300	3051	7360	13655
NA19311	LWK	AFR	3374	1135	493	2318	1167	5275	10618
NA19312	LWK	AFR	6489	820	285	1250	584	2871	5298
NA19313	LWK	AFR	1728	533	179	747	358	1652	3108
NA19315	LWK	AFR	5644	1532	728	2713	1325	6006	12245
NA19316	LWK	AFR	6311	1480	476	2828	1395	6355	13219
NA19317	LWK	AFR	3163	1629	497	2876	1385	6475	13203
NA19318	LWK	AFR	3130	1130	425	2099	1071	5063	10303
NA19319	LWK	AFR	1857	1355	772	2564	1928	6048	12759
NA19321	LWK	AFR	2498	836	344	1878	941	4277	8675
NA19324	LWK	AFR	3926	759	281	1584	775	3665	7643
NA19327	LWK	AFR	3235	971	556	1983	1100	4653	9767
NA19328	LWK	AFR	2669	864	321	1723	896	4068	8200
NA19331	LWK	AFR	5575	1839	584	3389	1562	7605	15076
NA19332	LWK	AFR	4677	1745	1545	3256	3977	7103	13427
NA19334	LWK	AFR	5794	1832	662	3526	1702	7871	15109
NA19338	LWK	AFR	3641	1628	1165	3031	2902	6855	13135
NA19346	LWK	AFR	6917	2280	762	4571	2123	9828	19338
NA19347	LWK	AFR	11517	2294	836	4314	2179	9884	19209
NA19350	LWK	AFR	4009	1746	923	2893	2041	6471	11975
NA19351	LWK	AFR	3890	1408	531	2858	1423	6653	13509
NA19355	LWK	AFR	2890	1085	691	2175	1738	5072	10248
NA19360	LWK	AFR	3448	1449	887	2989	1496	6821	13316
NA19372	LWK	AFR	4127	1148	662	2282	1081	5234	10056
NA19374	LWK	AFR	5219	1209	666	2507	1311	5803	11551
NA19375	LWK	AFR	2903	1210	601	2365	1644	5391	10246
NA19376	LWK	AFR	3287	1113	425	2168	1050	5165	10620
NA19377	LWK	AFR	2990	1185	732	2383	1767	5625	11181
NA19379	LWK	AFR	2110	1176	439	2329	1210	5473	10970
NA19380	LWK	AFR	4054	1163	480	2228	1269	5368	11592
NA19383	LWK	AFR	4270	1386	564	2842	1394	6666	12942
NA19384	LWK	AFR	2142	1091	419	2188	1113	5270	10751
NA19385	LWK	AFR	4370	1168	474	2231	1192	5467	11119
NA19390	LWK	AFR	5093	1260	536	2663	1419	6466	12484
NA19391	LWK	AFR	5232	1063	385	2265	1121	5405	10552
NA19393	LWK	AFR	3239	1028	410	2196	1140	5449	10677
NA19394	LWK	AFR	2750	1189	646	2229	1741	5214	9874
NA19395	LWK	AFR	3603	1158	702	2326	1132	5421	10900
NA19397	LWK	AFR	2448	1335	477	2701	1306	6238	11825
NA19399	LWK	AFR	3780	1106	630	2153	1104	5332	10501
NA19401	LWK	AFR	2149	1062	378	2213	1173	5282	10674
NA19403	LWK	AFR	3272	1072	418	2174	1082	5259	10442
NA19404	LWK	AFR	2304	1219	510	2496	1197	5586	10774
NA19428	LWK	AFR	4998	1160	469	2450	1259	6023	12228
NA19429	LWK	AFR	4370	1005	442	1759	842	3735	6903
NA19430	LWK	AFR	985	864	356	1668	857	3935	7931
NA19431	LWK	AFR	2034	619	240	1173	561	2632	4944
NA19434	LWK	AFR	3577	926	345	1652	701	3455	6788
NA19435	LWK	AFR	3243	1094	427	2283	1198	5420	10872
NA19436	LWK	AFR	2295	794	264	1385	694	3137	6435
NA19437	LWK	AFR	2633	1316	518	2581	1287	6113	12337
NA19438	LWK	AFR	5327	995	409	2048	1046	4654	8611
NA19439	LWK	AFR	4423	1410	528	2751	1360	6150	12288
NA19440	LWK	AFR	14540	2776	1095	5724	2663	12563	22942
NA19443	LWK	AFR	6986	1735	663	3019	1321	6545	11667
NA19445	LWK	AFR	5122	1449	574	2624	1392	5942	11376
NA19446	LWK	AFR	5407	1298	1079	2650	2918	6494	12430
NA19448	LWK	AFR	1658	638	448	1420	1001	3222	6266
NA19449	LWK	AFR	4694	887	322	1555	686	3406	5786
NA19451	LWK	AFR	2519	935	502	1610	1119	3388	6286
NA19452	LWK	AFR	4236	1049	292	1928	806	4127	7387
NA19455	LWK	AFR	4090	1101	321	1661	641	3458	5981
NA19456	LWK	AFR	2484	628	240	1275	646	3212	6446
NA19457	LWK	AFR	2946	1023	298	1818	796	4077	7696
NA19461	LWK	AFR	3314	851	305	1654	762	3517	6282
NA19462	LWK	AFR	5535	1253	462	2440	1255	5682	10787
NA19463	LWK	AFR	7221	2218	1241	4077	2098	9103	17751
NA19466	LWK	AFR	2983	891	459	1419	684	3135	5790
NA19467	LWK	AFR	4106	843	223	1301	659	2669	5199
NA19468	LWK	AFR	1778	541	429	942	890	2036	3798
NA19471	LWK	AFR	6630	1986	707	3575	1573	7556	13864
NA19472	LWK	AFR	6315	2126	788	3586	1654	7827	14674
NA19473	LWK	AFR	4779	1415	507	2549	1178	5570	10064
NA19474	LWK	AFR	4503	2235	811	4320	2096	9858	18961
NA19625	ASW	AFR	4340	1208	645	2297	1145	5156	10138
NA19648	MXL	AMR	4297	1396	553	2567	1266	5939	11305
NA19651	MXL	AMR	3049	1395	594	2884	1473	6702	13043
NA19652	MXL	AMR	3751	1462	864	2844	2269	6930	13402
NA19654	MXL	AMR	9377	1651	597	3177	1481	7420	14842
NA19655	MXL	AMR	2903	1367	549	2826	1419	6624	12976
NA19657	MXL	AMR	7566	1559	486	3063	1461	6836	12568
NA19660	MXL	AMR	5755	1858	1340	3618	2461	8545	15417
NA19661	MXL	AMR	16056	3787	1048	5360	2711	12818	28464
NA19663	MXL	AMR	3200	1634	540	3003	1474	6540	12363
NA19664	MXL	AMR	6490	1435	707	2618	1978	5892	11261
NA19675	MXL	AMR	8450	1662	600	3300	1663	7742	15065
NA19676	MXL	AMR	5384	2232	1168	4252	3130	9777	19100
NA19678	MXL	AMR	9100	2922	1010	5402	2551	12349	23365
NA19679	MXL	AMR	9568	1911	657	3844	1977	8751	17520
NA19681	MXL	AMR	3176	1622	641	3174	1589	7127	13969
NA19682	MXL	AMR	4694	1487	621	2917	1529	6839	14182
NA19684	MXL	AMR	8797	1724	621	3379	1745	7835	15605
NA19685	MXL	AMR	12493	2032	1172	4375	3286	9786	19636
NA19700	ASW	AFR	4953	1818	345	3753	1867	8423	16478
NA19701	ASW	AFR	4844	1515	602	3153	1601	7193	13651
NA19703	ASW	AFR	5710	1835	2218	3774	5372	8672	16847
NA19704	ASW	AFR	7181	1852	731	3780	1869	8612	16773
NA19707	ASW	AFR	8022	2562	992	5336	2588	12350	23299
NA19711	ASW	AFR	4365	1341	769	2580	1252	5852	10917
NA19712	ASW	AFR	4324	2149	785	4435	2185	10123	19441
NA19713	ASW	AFR	16933	2485	914	4276	2090	9511	16446
NA19716	MXL	AMR	15536	1634	703	3025	1612	7084	14420
NA19717	MXL	AMR	7098	1757	671	3362	1764	8047	16410
NA19719	MXL	AMR	6434	1632	693	3242	1539	7480	14813
NA19720	MXL	AMR	6142	2114	764	4214	2310	9730	32983
NA19722	MXL	AMR	2754	1334	556	2907	1506	6977	14496
NA19723	MXL	AMR	5480	1604	341	3434	1797	8269	16710
NA19725	MXL	AMR	5660	1936	769	4151	2169	9880	20666
NA19726	MXL	AMR	6930	1790	688	3853	2053	9267	18981
NA19728	MXL	AMR	3719	783	169	1563	794	3681	7777
NA19729	MXL	AMR	5378	998	380	2212	1107	5042	10218
NA19731	MXL	AMR	1329	1412	532	2830	1529	6750	13205
NA19732	MXL	AMR	2634	893	356	1765	848	4169	8195
NA19734	MXL	AMR	5906	1253	517	2291	931	4774	8504
NA19735	MXL	AMR	2609	1215	528	2243	1062	5043	9089
NA19740	MXL	AMR	5351	1768	668	3384	1519	7502	13645
NA19741	MXL	AMR	1327	1223	458	2109	898	4714	8205
NA19746	MXL	AMR	3536	1179	490	2332	1114	5447	11258
NA19747	MXL	AMR	5336	831	344	1505	783	3595	7546
NA19749	MXL	AMR	3222	1036	423	2049	1088	4793	9744
NA19750	MXL	AMR	2326	857	276	1636	812	3755	7321
NA19752	MXL	AMR	2934	1397	576	2723	1234	6137	10981
NA19755	MXL	AMR	7176	1305	244	2611	1388	6025	11971
NA19756	MXL	AMR	2055	1010	443	1989	1063	4803	9785
NA19758	MXL	AMR	2783	1038	376	2078	966	4754	9493
NA19759	MXL	AMR	4010	1029	380	2020	1014	4624	9649
NA19761	MXL	AMR	3148	1025	357	2097	1164	5172	10571
NA19762	MXL	AMR	6449	1154	719	2590	1352	6077	12083
NA19764	MXL	AMR	4315	1383	553	2965	1577	7199	14263
NA19770	MXL	AMR	2929	997	361	2004	1030	4729	9167
NA19771	MXL	AMR	4086	731	316	1707	893	4068	8110
NA19773	MXL	AMR	2668	977	313	1855	923	4181	8450
NA19774	MXL	AMR	1608	907	330	1704	858	3901	7711
NA19776	MXL	AMR	6645	2321	904	4570	2312	10806	21925
NA19777	MXL	AMR	8172	2355	503	4916	2505	11324	22806
NA19779	MXL	AMR	4665	2271	899	4705	2423	11278	23496
NA19780	MXL	AMR	10137	2791	972	5590	2393	12848	24303
NA19782	MXL	AMR	11158	2238	907	4420	2225	10447	21464
NA19783	MXL	AMR	6901	2478	916	5142	2374	11698	22779
NA19785	MXL	AMR	2130	800	163	1608	843	3890	7645
NA19786	MXL	AMR	2162	865	150	1603	916	3775	7790
NA19788	MXL	AMR	8571	2856	1095	5613	2956	13278	26756
NA19789	MXL	AMR	14837	2442	2262	4685	6078	11018	21847
NA19794	MXL	AMR	3935	1244	486	2232	1112	5153	9721
NA19795	MXL	AMR	4439	1428	620	2785	1301	6165	11788
NA19818	ASW	AFR	6413	1816	517	2996	1346	6430	10978
NA19819	ASW	AFR	11016	2600	836	4068	2055	8863	16317
NA19834	ASW	AFR	9155	2683	954	4565	2256	9968	17381
NA19835	ASW	AFR	8393	2589	927	4479	2325	9953	18771
NA19900	ASW	AFR	10632	2690	1270	4254	2150	9332	17521
NA19901	ASW	AFR	8981	2895	1100	5812	2790	13239	25529
NA19904	ASW	AFR	7475	2343	873	4473	2171	10091	19843
NA19908	ASW	AFR	5527	1428	720	2338	1621	5263	9846
NA19909	ASW	AFR	6488	2172	663	3731	1792	8019	15736
NA19914	ASW	AFR	15536	3833	1468	7636	3967	17613	35768
NA19916	ASW	AFR	5162	1641	702	3322	1665	7704	15026
NA19917	ASW	AFR	7133	2458	932	4587	2270	9847	19523
NA19920	ASW	AFR	12379	4131	1464	7524	3931	17084	33312
NA19921	ASW	AFR	12900	4290	1629	8517	4118	19310	38039
NA19922	ASW	AFR	3239	1501	642	3090	1587	7062	13183
NA19923	ASW	AFR	5157	1672	700	3000	1357	6816	12050
NA19982	ASW	AFR	8321	2643	1129	5431	2797	12572	24711
NA19984	ASW	AFR	6052	2047	789	4103	2034	9326	17048
NA19985	ASW	AFR	4689	987	345	1970	999	4660	9140
NA20126	ASW	AFR	2031	959	515	1684	844	3846	7816
NA20127	ASW	AFR	3052	1170	830	2182	2259	5172	10452
NA20276	ASW	AFR	1662	910	309	1863	975	4195	8696
NA20278	ASW	AFR	1911	919	352	1831	879	4252	8481
NA20281	ASW	AFR	3693	1012	340	1868	981	4531	9160
NA20282	ASW	AFR	3961	973	472	1919	957	4490	8928
NA20287	ASW	AFR	2220	1214	431	2303	1149	5368	10484
NA20289	ASW	AFR	5383	985	382	1764	894	4359	8878
NA20291	ASW	AFR	4290	1047	552	2151	1027	4942	9617
NA20294	ASW	AFR	5023	1098	442	2092	1010	4867	10136
NA20296	ASW	AFR	2771	962	350	1815	948	4348	9001
NA20298	ASW	AFR	5386	1555	931	2906	1294	6303	10925
NA20299	ASW	AFR	4715	983	360	1884	1039	4568	9233
NA20314	ASW	AFR	3791	948	401	1801	1029	4466	9331
NA20317	ASW	AFR	1474	871	311	1629	758	3738	7307
NA20322	ASW	AFR	3185	1097	445	2256	1064	5217	10168
NA20332	ASW	AFR	2179	879	549	1712	836	4241	8567
NA20334	ASW	AFR	2360	859	306	1614	769	3726	7571
NA20336	ASW	AFR	4250	839	317	1612	831	3906	7828
NA20339	ASW	AFR	4237	1220	654	2212	1107	5020	9381
NA20340	ASW	AFR	2897	1177	602	2365	2243	5382	10912
NA20341	ASW	AFR	4971	910	353	1805	840	4125	7906
NA20342	ASW	AFR	4429	1086	892	2068	2180	5116	10507
NA20344	ASW	AFR	3288	986	187	1914	922	4324	8591
NA20346	ASW	AFR	2402	967	597	1910	2045	4671	9098
NA20348	ASW	AFR	4095	997	428	1889	1003	4701	9409
NA20351	ASW	AFR	4790	1278	499	2177	1115	4998	8832
NA20356	ASW	AFR	2577	830	619	1706	2490	4091	8070
NA20357	ASW	AFR	3962	1428	613	2912	1622	7033	14205
NA20359	ASW	AFR	5973	1272	764	2670	2066	6601	12979
NA20412	ASW	AFR	9419	1194	412	2256	1137	5031	8740
NA20502	TSI	EUR	1426	736	267	1409	641	3104	5699
NA20503	TSI	EUR	2800	1369	564	2845	1487	6876	14105
NA20504	TSI	EUR	3364	1187	434	2191	1117	5129	9927
NA20505	TSI	EUR	4919	1677	623	2940	1581	6806	13489
NA20506	TSI	EUR	5350	1732	669	3396	1637	7717	15145
NA20507	TSI	EUR	2866	1301	552	2754	2313	6877	13576
NA20508	TSI	EUR	4908	1415	238	2795	1299	6515	12903
NA20509	TSI	EUR	4005	1279	528	2617	1405	6374	12639
NA20510	TSI	EUR	6515	1312	537	2517	1207	6006	12172
NA20512	TSI	EUR	3915	1494	956	3119	2381	7468	14662
NA20513	TSI	EUR	2808	1374	467	2852	1411	6730	13395
NA20515	TSI	EUR	3965	1241	502	2475	1277	5725	11552
NA20516	TSI	EUR	4698	1511	557	2870	1516	6881	13389
NA20517	TSI	EUR	7871	1666	911	3210	2487	7361	14876
NA20518	TSI	EUR	8767	1594	844	3049	2385	7179	14039
NA20519	TSI	EUR	4447	1134	716	2459	1815	5319	10375
NA20520	TSI	EUR	5351	1346	580	2525	1379	5968	12402
NA20521	TSI	EUR	4431	1196	693	2413	1752	5655	10752
NA20522	TSI	EUR	3680	1746	658	3417	1626	7996	15595
NA20524	TSI	EUR	3506	1613	650	3318	1625	7617	14766
NA20525	TSI	EUR	8060	1584	619	3069	1686	6993	14170
NA20527	TSI	EUR	5250	1501	580	3225	1668	7501	15104
NA20528	TSI	EUR	5722	1408	577	2693	1377	6325	13018
NA20529	TSI	EUR	3112	1327	724	2474	1859	5717	11119
NA20530	TSI	EUR	7609	1569	923	3141	2332	7304	14327
NA20531	TSI	EUR	6720	1354	497	2614	1403	6029	11879
NA20532	TSI	EUR	5957	1220	538	2326	1301	5652	10662
NA20533	TSI	EUR	3577	1171	392	2244	1134	5256	10204
NA20534	TSI	EUR	4535	1478	552	2961	1552	6914	13863
NA20535	TSI	EUR	7199	1782	654	3389	1653	8000	16147
NA20536	TSI	EUR	4380	1120	694	2287	1699	5298	10527
NA20538	TSI	EUR	5334	1462	539	2818	1453	6530	12705
NA20539	TSI	EUR	3366	1085	445	2066	1048	4982	9845
NA20540	TSI	EUR	4892	825	289	1425	596	2932	5041
NA20541	TSI	EUR	6054	1899	716	3542	1897	8317	15960
NA20542	TSI	EUR	7774	1440	530	2857	1517	6773	12938
NA20543	TSI	EUR	8356	1677	968	3613	2688	8208	15827
NA20544	TSI	EUR	3730	1258	521	2448	1204	5553	10644
NA20581	TSI	EUR	6081	1470	586	2946	1479	6707	12851
NA20582	TSI	EUR	3298	768	298	1373	638	3012	5304
NA20585	TSI	EUR	5256	1659	736	3185	1545	7426	14656
NA20586	TSI	EUR	3120	816	430	1476	1045	3363	6916
NA20588	TSI	EUR	10574	2090	707	4065	2025	9164	17984
NA20589	TSI	EUR	4711	1539	634	3180	1616	7432	14530
NA20752	TSI	EUR	3680	1687	669	3462	1848	8172	16260
NA20753	TSI	EUR	6198	1740	303	3479	1787	7971	15426
NA20754	TSI	EUR	5326	1784	639	3521	1789	8226	15887
NA20755	TSI	EUR	6076	1474	596	2938	1473	7025	13386
NA20756	TSI	EUR	6331	1224	443	2343	1217	5411	10638
NA20757	TSI	EUR	4912	1537	556	3018	1518	6798	13103
NA20758	TSI	EUR	8699	1690	604	3096	1662	7312	14361
NA20759	TSI	EUR	4793	1617	618	3093	1631	7278	14206
NA20760	TSI	EUR	1125	556	224	1079	488	2323	4593
NA20761	TSI	EUR	5970	1689	1017	3267	2377	7416	14148
NA20765	TSI	EUR	3771	1437	811	2746	2118	6483	12813
NA20766	TSI	EUR	7447	1401	638	2777	1494	6492	12231
NA20768	TSI	EUR	6392	1916	1083	3707	2727	8292	15612
NA20769	TSI	EUR	1150	605	189	866	406	2033	3797
NA20770	TSI	EUR	4083	1231	440	2497	1213	5866	11496
NA20771	TSI	EUR	3573	1135	423	2216	1172	5409	10622
NA20772	TSI	EUR	8179	1220	494	2328	1185	5567	10798
NA20773	TSI	EUR	3635	1048	649	2034	1634	4860	9399
NA20774	TSI	EUR	6560	1143	742	2429	1757	5612	11472
NA20775	TSI	EUR	5192	1398	848	2744	1914	6197	12282
NA20778	TSI	EUR	7582	1593	296	3278	1643	7711	15217
NA20783	TSI	EUR	5470	1355	479	2659	1258	6085	12045
NA20785	TSI	EUR	5233	1316	585	2562	1300	6105	12042
NA20786	TSI	EUR	5925	1906	724	3591	1800	8312	16089
NA20787	TSI	EUR	3182	1638	601	2863	1448	6594	12978
NA20790	TSI	EUR	5468	1338	508	2560	1292	6089	12278
NA20792	TSI	EUR	1257	688	121	1191	537	2888	5137
NA20795	TSI	EUR	6415	1652	600	3037	1402	6942	12968
NA20796	TSI	EUR	1461	562	87	947	427	2210	3849
NA20797	TSI	EUR	3851	1501	315	2736	1384	6446	12571
NA20798	TSI	EUR	3142	1094	453	2135	1082	4938	9829
NA20799	TSI	EUR	6379	1434	559	2804	1504	6598	13249
NA20800	TSI	EUR	1945	626	173	1018	439	2253	4220
NA20801	TSI	EUR	8626	1642	587	3336	1583	7556	14854
NA20802	TSI	EUR	4174	699	231	1181	573	2608	4861
NA20803	TSI	EUR	2804	1125	614	2146	1669	5190	10127
NA20804	TSI	EUR	3294	1114	376	2172	1069	5039	9669
NA20805	TSI	EUR	6083	1434	608	2786	1379	6569	12438
NA20806	TSI	EUR	7165	1354	510	2782	1403	6528	12144
NA20807	TSI	EUR	7298	1594	885	2957	2283	6789	13303
NA20808	TSI	EUR	3806	1100	605	2160	1551	5015	9590
NA20809	TSI	EUR	6903	1641	673	3395	1694	7879	15194
NA20810	TSI	EUR	5123	1414	930	2880	2207	6883	12804
NA20811	TSI	EUR	4338	1098	437	2123	1148	4937	10057
NA20812	TSI	EUR	6501	1091	687	2248	1663	5145	10111
NA20813	TSI	EUR	2395	1063	507	2114	1139	5036	9927
NA20814	TSI	EUR	3019	1117	228	2242	1188	5238	10182
NA20815	TSI	EUR	3526	1085	486	2170	1176	4947	10045
NA20818	TSI	EUR	4457	1440	581	2806	1485	6639	13121
NA20819	TSI	EUR	4598	1462	573	2927	1540	6963	13705
NA20826	TSI	EUR	3257	1153	464	2194	1188	5153	9500
NA20828	TSI	EUR	2368	1120	454	2094	1216	4999	10102

## Sheet: copy number analysis 
													AMY2B uses both
													flankL and flankR
data from "read counts" sheet:													to normalise
													read depth
		target	AMY1	AMY1 flank	AMY2A	AMY2A flank	AMY2B	AMY2B flankL	AMY2B flankR		unrounded copy number estimates				integer copy number estimates
		length (bp)	20004	19998	8239	40000	20665	100000	196000		AMY1CN	AMY2A CN	AMY2B CN		AMY1CN	AMY2A CN	AMY2B CN
ID	population	region
HG00096	GBR	EUR	1822	949	364	1859	982	4374	8853		3.83868	1.90124	2.12685		4	2	2
HG00097	GBR	EUR	5662	1843	702	3797	1806	8499	16358		6.14249	1.7952	2.0814		6	2	2
HG00099	GBR	EUR	2349	1545	305	3048	1428	6820	12479		3.03986	0.971629	2.11973		3	1	2
HG00100	GBR	EUR	8038	2743	1027	5109	2633	11856	23967		5.85898	1.95187	2.1056		6	2	2
HG00101	GBR	EUR	8516	1408	574	2940	1565	7115	14873		12.093	1.89575	2.03899		12	2	2
HG00102	GBR	EUR	5088	1433	853	3055	2305	7315	14474		7.09906	2.71115	3.03054		7	3	3
HG00103	GBR	EUR	2094	1025	400	2077	1154	4925	10173		4.08463	1.86999	2.18964		4	2	2
HG00106	GBR	EUR	6551	1700	285	3065	1533	7179	14223		7.70475	0.90288	2.05198		8	1	2
HG00108	GBR	EUR	3653	1323	557	2730	1282	6326	12823		5.52064	1.98111	1.91791		6	2	2
HG00109	GBR	EUR	4934	1134	258	2465	1314	5868	10980		8.69933	1.01629	2.23426		9	1	2
HG00110	GBR	EUR	5909	1890	751	3835	1922	9137	17162		6.25103	1.90147	2.09363		6	2	2
HG00111	GBR	EUR	2764	1317	612	2757	1472	6465	12739		4.19616	2.15541	2.19585		4	2	2
HG00112	GBR	EUR	4044	975	571	1909	1342	4538	8959		8.2929	2.90433	2.8484		8	3	3
HG00113	GBR	EUR	8840	1850	1079	3744	2850	8704	16982		9.55389	2.79834	3.17859		10	3	3
HG00114	GBR	EUR	1539	761	313	1549	787	3710	7335		4.04346	1.96204	2.04125		4	2	2
HG00116	GBR	EUR	4633	1680	368	3233	1754	7559	15106		5.51382	1.10524	2.21697		6	1	2
HG00117	GBR	EUR	6727	1657	594	3279	1527	7608	14487		8.11706	1.75898	1.97985		8	2	2
HG00118	GBR	EUR	13067	2564	441	4766	2515	11363	22691		10.1896	0.898463	2.11571		10	1	2
HG00119	GBR	EUR	3101	1434	540	2735	1374	6463	13151		4.32367	1.91713	2.00681		4	2	2
HG00120	GBR	EUR	3373	1381	288	2716	1368	6272	12204		4.8834	1.02962	2.12112		5	1	2
HG00121	GBR	EUR	5184	1243	545	2536	1266	5936	11509		8.33861	2.08671	2.07897		8	2	2
HG00122	GBR	EUR	2706	1517	540	2632	1531	6457	14043		3.5665	1.99216	2.13948		4	2	2
HG00123	GBR	EUR	11451	2907	846	4744	2368	10918	21784		7.87586	1.73157	2.07441		8	2	2
HG00124	GBR	EUR	6094	2726	1030	5254	2896	12535	24583		4.46968	1.90354	2.23512		4	2	2
HG00125	GBR	EUR	2574	897	381	1827	904	4348	8997		5.73741	2.02489	1.9406		6	2	2
HG00126	GBR	EUR	8761	1620	695	3125	1551	7231	14475		10.8128	2.15949	2.047		11	2	2
HG00127	GBR	EUR	2965	1026	399	2035	1021	4768	9652		5.77799	1.90381	2.02837		6	2	2
HG00128	GBR	EUR	4015	1251	997	2523	2331	5586	9958		6.41694	3.83701	4.29601		6	4	4
HG00129	GBR	EUR	2861	1429	542	2796	1333	6182	11310		4.003	1.88225	2.18312		4	2	2
HG00130	GBR	EUR	6410	868	356	1792	801	3796	6379		14.7652	1.92898	2.2552		15	2	2
HG00131	GBR	EUR	5688	1511	350	3024	1521	7176	14027		7.52653	1.12383	2.05503		8	1	2
HG00133	GBR	EUR	7030	2836	533	5370	2663	12379	24341		4.9562	0.963759	2.07757		5	1	2
HG00136	GBR	EUR	2489	828	317	1805	961	4026	8405		6.01027	1.70529	2.21464		6	2	2
HG00137	GBR	EUR	2091	901	492	1817	1262	4047	8402		4.64012	2.62921	2.9041		5	3	3
HG00138	GBR	EUR	3758	1256	471	2448	1244	5883	12131		5.98228	1.86821	1.97832		6	2	2
HG00139	GBR	EUR	7532	2444	952	5036	2456	11433	21701		6.16182	1.83555	2.12344		6	2	2
HG00140	GBR	EUR	7481	2486	1002	4982	2515	11584	22294		6.0167	1.9529	2.1267		6	2	2
HG00141	GBR	EUR	13190	2746	1010	5061	2481	11843	24234		9.60382	1.93776	1.97007		10	2	2
HG00142	GBR	EUR	1438	793	281	1547	736	3512	7212		3.62565	1.76373	1.96611		4	2	2
HG00143	GBR	EUR	5997	1738	674	3120	1692	7577	15336		6.89897	2.09759	2.11546		7	2	2
HG00146	GBR	EUR	4473	1416	528	3007	1365	6788	12734		6.3159	1.70497	2.00306		6	2	2
HG00148	GBR	EUR	8350	2074	803	3962	1990	9343	18567		8.04966	1.96796	2.04258		8	2	2
HG00149	GBR	EUR	2330	1613	318	2802	1373	6362	12785		2.88816	1.10198	2.05426		3	1	2
HG00150	GBR	EUR	2930	890	320	1651	804	3888	8180		6.58229	1.88199	1.90857		7	2	2
HG00151	GBR	EUR	2302	722	277	1513	691	3552	7402		6.37482	1.77769	1.80714		6	2	2
HG00154	GBR	EUR	6859	1379	510	2807	1419	6615	13119		9.9448	1.76418	2.05994		10	2	2
HG00155	GBR	EUR	7540	1415	510	2759	1522	6480	12450		10.654	1.79487	2.3033		11	2	2
HG00158	GBR	EUR	8160	1284	382	2523	1063	5697	10216		12.7065	1.47015	1.91367		13	1	2
HG00159	GBR	EUR	6227	1142	463	2376	1191	5633	10992		10.9022	1.89213	2.05228		11	2	2
HG00160	GBR	EUR	9187	1569	597	2769	1447	6576	12850		11.7071	2.09347	2.13389		12	2	2
HG00171	FIN	EUR	1423	672	261	1378	734	3243	6435		4.23385	1.83911	2.17268		4	2	2
HG00173	FIN	EUR	2068	798	194	1563	838	3741	8034		5.1814	1.2052	2.03878		5	1	2
HG00174	FIN	EUR	3003	832	292	1598	762	3624	7427		7.21658	1.77428	1.97533		7	2	2
HG00176	FIN	EUR	5418	1947	716	3690	1872	8405	15912		5.56382	1.88409	2.20537		6	2	2
HG00177	FIN	EUR	2389	830	339	1634	822	3970	8496		5.7549	2.01448	1.889		6	2	2
HG00178	FIN	EUR	3507	1844	748	3515	1783	8185	16767		3.80255	2.06629	2.04707		4	2	2
HG00179	FIN	EUR	2313	970	217	2027	980	4881	9604		4.76764	1.03949	1.93818		5	1	2
HG00180	FIN	EUR	1566	736	324	1555	821	3815	7704		4.25416	2.02316	2.04181		4	2	2
HG00182	FIN	EUR	1588	1014	290	1743	669	3838	7800		3.13121	1.61553	1.64677		3	2	2
HG00183	FIN	EUR	3977	757	380	1582	894	3919	7845		10.5041	2.33234	2.17705		11	2	2
HG00185	FIN	EUR	3052	1539	658	3022	1371	6714	12897		3.96502	2.1142	2.00274		4	2	2
HG00186	FIN	EUR	1984	850	225	1393	593	3153	6068		4.66684	1.56836	1.84231		5	2	2
HG00187	FIN	EUR	914	647	132	1312	580	2784	5653		2.8245	0.976912	1.96937		3	1	2
HG00188	FIN	EUR	6020	1510	594	2876	2095	6731	13570		7.97112	2.00546	2.95633		8	2	3
HG00189	FIN	EUR	1568	759	303	1476	804	3523	7445		4.13051	1.9933	2.09998		4	2	2
HG00190	FIN	EUR	1936	634	252	1302	615	3071	6347		6.10542	1.87934	1.87069		6	2	2
HG00231	GBR	EUR	3549	1454	513	2880	1457	6898	13989		4.88024	1.72958	1.99834		5	2	2
HG00232	GBR	EUR	6111	1027	387	2081	1153	5005	9786		11.8971	1.80574	2.23315		12	2	2
HG00233	GBR	EUR	1876	951	405	1796	935	4228	8698		3.94414	2.1896	2.07221		4	2	2
HG00234	GBR	EUR	2733	1300	517	2531	1265	5655	10766		4.20335	1.98342	2.20687		4	2	2
HG00235	GBR	EUR	4362	1437	522	2744	1233	5808	9938		6.06916	1.84715	2.24326		6	2	2
HG00236	GBR	EUR	5587	2690	1130	5433	2634	12493	24605		4.15266	2.01955	2.034		4	2	2
HG00237	GBR	EUR	5494	1849	650	3749	1816	8423	16635		5.94089	1.6835	2.07614		6	2	2
HG00238	GBR	EUR	3776	1238	519	2641	1331	6350	12744		6.09833	1.90816	1.99695		6	2	2
HG00239	GBR	EUR	5660	1788	993	3303	2310	7584	15494		6.3292	2.91915	2.86748		6	3	3
HG00240	GBR	EUR	4152	1599	358	3252	1737	7748	16021		5.19169	1.06893	2.09351		5	1	2
HG00242	GBR	EUR	3506	815	332	1535	798	3410	7347		8.6011	2.10013	2.12519		9	2	2
HG00243	GBR	EUR	4387	1612	574	2975	1455	6889	14208		5.4413	1.87344	1.97573		5	2	2
HG00244	GBR	EUR	4136	1817	615	3236	2511	7720	15886		4.55119	1.84536	3.04727		5	2	3
HG00245	GBR	EUR	8424	1746	871	3366	2293	7730	14683		9.64659	2.51258	2.93083		10	3	3
HG00246	GBR	EUR	2856	1406	572	3062	1485	7199	14283		4.06137	1.81387	1.98033		4	2	2
HG00250	GBR	EUR	18233	5410	2646	10675	7548	24970	46511		6.73846	2.40679	3.02502		7	2	3
HG00251	GBR	EUR	21410	7557	3855	17493	10027	38557	62017		5.66457	2.13981	2.85609		6	2	3
HG00252	GBR	EUR	5345	2090	384	4366	2050	9920	19008		5.1133	0.85401	2.03012		5	1	2
HG00253	GBR	EUR	4184	1906	737	3818	1846	8856	16601		4.38903	1.87433	2.07736		4	2	2
HG00254	GBR	EUR	4440	1484	614	2937	1460	6783	12858		5.98203	2.02992	2.12949		6	2	2
HG00255	GBR	EUR	5802	1418	554	3005	1522	7290	14353		8.1809	1.79011	2.01458		8	2	2
HG00256	GBR	EUR	9170	2531	1564	5128	3859	11808	23232		7.24397	2.96145	3.15498		7	3	3
HG00257	GBR	EUR	5532	2062	403	4202	2196	9866	19290		5.36406	0.931246	2.1577		5	1	2
HG00258	GBR	EUR	8229	2720	1038	5332	2686	12464	24584		6.04892	1.89027	2.07696		6	2	2
HG00259	GBR	EUR	7471	2346	977	4909	2455	11585	21875		6.36723	1.93249	2.1019		6	2	2
HG00260	GBR	EUR	4529	2280	864	4459	2319	10665	21651		3.97162	1.88145	2.05575		4	2	2
HG00261	GBR	EUR	4123	1934	695	3842	1836	9012	17097		4.26242	1.75648	2.01451		4	2	2
HG00262	GBR	EUR	3292	1594	630	3104	1584	7353	14706		4.12925	1.97076	2.0571		4	2	2
HG00263	GBR	EUR	2928	1514	547	2989	1449	7106	13645		3.86674	1.77696	2.00039		4	2	2
HG00264	GBR	EUR	6203	1490	516	2928	1441	6851	13296		8.32368	1.71117	2.04899		8	2	2
HG00265	GBR	EUR	1061	677	156	1377	603	3255	6736		3.13348	1.10003	1.729		3	1	2
HG00266	FIN	EUR	5672	968	351	1850	950	4520	9512		11.7155	1.84226	1.9395		12	2	2
HG00267	FIN	EUR	2003	967	374	1930	896	4574	9389		4.14147	1.88161	1.8383		4	2	2
HG00268	FIN	EUR	5966	1916	727	3768	1910	8856	17290		6.22569	1.87344	2.09274		6	2	2
HG00269	FIN	EUR	2157	836	337	1509	801	3438	6984		5.15874	2.16848	2.20175		5	2	2
HG00271	FIN	EUR	8979	2071	1566	3989	4257	9553	18713		8.66857	3.81191	4.31445		9	4	4
HG00272	FIN	EUR	4027	834	267	1379	641	3185	6673		9.65418	1.88002	1.86275		10	2	2
HG00273	FIN	EUR	11435	2215	854	4554	2312	10498	19322		10.322	1.82088	2.22109		10	2	2
HG00274	FIN	EUR	2892	923	336	1976	952	4544	9193		6.26464	1.65108	1.98532		6	2	2
HG00275	FIN	EUR	6074	1293	466	2528	1290	5744	11502		9.39239	1.78988	2.14283		9	2	2
HG00276	FIN	EUR	3134	1309	768	2535	1909	6129	11972		4.78695	2.9417	3.02127		5	3	3
HG00277	FIN	EUR	4209	1402	558	2928	1477	6583	13257		6.00248	1.85046	2.13268		6	2	2
HG00278	FIN	EUR	1901	1193	274	2601	1189	5829	10800		3.18597	1.02288	2.04834		3	1	2
HG00280	FIN	EUR	2627	1258	555	2568	1351	6030	12147		4.17522	2.09852	2.12921		4	2	2
HG00281	FIN	EUR	3998	1319	549	2811	1391	6529	12223		6.06035	1.89639	2.12503		6	2	2
HG00282	FIN	EUR	4772	1376	311	2920	1478	6944	14138		6.93397	1.03417	2.00839		7	1	2
HG00284	FIN	EUR	4334	1464	570	2966	1386	6997	14241		5.91899	1.86603	1.86954		6	2	2
HG00285	FIN	EUR	4668	1204	744	2596	1819	6035	12580		7.75183	2.78281	2.79934		8	3	3
HG00306	FIN	EUR	959	828	102	1465	654	3161	6406		2.31573	0.676049	1.95834		2	1	2
HG00309	FIN	EUR	2483	2233	900	4669	2322	10672	20463		2.22325	1.87169	2.13648		2	2	2
HG00310	FIN	EUR	4471	1261	724	2532	1896	5933	12080		7.08907	2.77645	3.01536		7	3	3
HG00311	FIN	EUR	1310	722	213	1327	506	2923	6015		3.62772	1.55856	1.6218		4	2	2
HG00313	FIN	EUR	1793	747	348	1600	865	3787	7544		4.7991	2.11191	2.18693		5	2	2
HG00315	FIN	EUR	2481	827	296	1523	741	3616	7098		5.9982	1.88715	1.98131		6	2	2
HG00318	FIN	EUR	2077	775	137	1571	798	3703	7272		5.35839	0.846759	2.08298		5	1	2
HG00319	FIN	EUR	3065	871	166	1734	892	4006	8252		7.03578	0.929554	2.08464		7	1	2
HG00320	FIN	EUR	2547	846	367	1700	781	3945	8021		6.01947	2.0962	1.86977		6	2	2
HG00321	FIN	EUR	1119	1066	405	1979	1004	4798	9808		2.09881	1.98712	1.96919		2	2	2
HG00323	FIN	EUR	4011	770	312	1637	885	3855	8006		10.4151	1.85064	2.13751		10	2	2
HG00324	FIN	EUR	4014	1322	533	2621	1238	6122	11624		6.0708	1.97458	1.99851		6	2	2
HG00325	FIN	EUR	8568	1620	939	3120	2445	7508	14837		10.5746	2.92231	3.13462		11	3	3
HG00326	FIN	EUR	5287	1360	559	2791	1414	6610	13347		7.77267	1.94477	2.02974		8	2	2
HG00327	FIN	EUR	2185	781	164	1678	879	4163	8902		5.59371	0.949003	1.92737		6	1	2
HG00328	FIN	EUR	2903	1115	138	2255	1133	5220	10185		5.20561	0.594221	2.10695		5	1	2
HG00329	FIN	EUR	6056	1449	547	2855	1514	6779	13701		8.35636	1.86036	2.11779		8	2	2
HG00330	FIN	EUR	19209	4289	856	8900	4141	19669	38631		8.95465	0.933898	2.03481		9	1	2
HG00331	FIN	EUR	3327	1759	686	3300	1756	7689	15376		3.7817	2.01849	2.18101		4	2	2
HG00332	FIN	EUR	6564	1216	509	2553	1229	5934	11116		10.7928	1.9359	2.06497		11	2	2
HG00334	FIN	EUR	4006	1385	552	2759	1405	6333	11922		5.7831	1.94269	2.20486		6	2	2
HG00335	FIN	EUR	2561	2223	919	4577	2255	10903	21435		2.3034	1.94962	1.99765		2	2	2
HG00336	FIN	EUR	913	1022	407	2013	1022	4939	10135		1.78616	1.96321	1.94227		2	2	2
HG00337	FIN	EUR	2499	2323	942	4631	2389	10844	21236		2.15088	1.97511	2.13338		2	2	2
HG00338	FIN	EUR	2967	976	340	2028	1036	4848	9924		6.07809	1.6279	2.00912		6	2	2
HG00339	FIN	EUR	1910	946	344	1935	965	4536	9131		4.03684	1.72621	2.02274		4	2	2
HG00341	FIN	EUR	6521	1598	575	3254	1502	7403	13842		8.159	1.7158	2.02535		8	2	2
HG00342	FIN	EUR	3346	1668	646	3394	1758	7956	16227		4.01079	1.84815	2.08255		4	2	2
HG00343	FIN	EUR	863	875	341	1781	897	4289	8283		1.97198	1.85911	2.04397		2	2	2
HG00344	FIN	EUR	2821	960	358	1897	920	4372	8724		5.87532	1.83245	2.0125		6	2	2
HG00345	FIN	EUR	7497	2442	958	4715	2320	10756	20542		6.13821	1.97287	2.12353		6	2	2
HG00346	FIN	EUR	11057	2158	902	4292	2250	10121	19824		10.2444	2.04062	2.15251		10	2	2
HG00349	FIN	EUR	5064	1127	426	2167	943	4709	8552		8.98399	1.90883	2.03714		9	2	2
HG00350	FIN	EUR	3444	1153	457	2087	936	4641	8106		5.97219	2.12623	2.10356		6	2	2
HG00351	FIN	EUR	1750	821	289	1419	624	3207	5611		4.26182	1.97757	2.02722		4	2	2
HG00353	FIN	EUR	10036	2527	1056	4853	2546	11484	22200		7.94063	2.11285	2.16531		8	2	2
HG00355	FIN	EUR	4979	1243	489	2174	936	4805	8485		8.00886	2.18406	2.01761		8	2	2
HG00356	FIN	EUR	7232	1456	557	2836	1387	6576	12123		9.93109	1.90706	2.12493		10	2	2
HG00357	FIN	EUR	1052	815	164	1484	673	3261	6422		2.58082	1.07306	1.99109		3	1	2
HG00358	FIN	EUR	2998	1468	522	2735	1211	5902	10694		4.08324	1.85323	2.09039		4	2	2
HG00360	FIN	EUR	5790	1715	1043	3494	2834	8357	16949		6.75016	2.89852	3.20821		7	3	3
HG00361	FIN	EUR	4775	1209	209	2253	1113	5082	10442		7.89672	0.900742	2.05389		8	1	2
HG00362	FIN	EUR	4472	1506	566	2887	1548	7071	14630		5.93713	1.90364	2.04351		6	2	2
HG00364	FIN	EUR	5728	1626	316	3471	1734	8068	16393		7.0434	0.883991	2.03077		7	1	2
HG00366	FIN	EUR	749	828	276	1573	747	3581	7084		1.80864	1.70371	2.00653		2	2	2
HG00367	FIN	EUR	2663	686	283	1265	648	3005	5939		7.76152	2.17226	2.07553		8	2	2
HG00369	FIN	EUR	2268	952	307	1712	759	3837	7381		4.76328	1.74121	1.93826		5	2	2
HG00372	FIN	EUR	1716	789	402	1420	1004	3224	6577		4.34851	2.74886	2.9346		4	3	3
HG00373	FIN	EUR	2016	692	246	1284	608	3012	5590		5.82484	1.86031	2.02484		6	2	2
HG00375	FIN	EUR	2636	1121	212	2083	1164	4989	10290		4.70153	0.988239	2.18245		5	1	2
HG00376	FIN	EUR	5263	1652	665	3197	1626	7508	14613		6.36976	2.01974	2.10573		6	2	2
HG00378	FIN	EUR	5696	1772	639	3674	1880	8444	16184		6.42697	1.6888	2.18683		6	2	2
HG00381	FIN	EUR	3137	1391	605	2956	1520	6937	13216		4.50907	1.98731	2.16068		5	2	2
HG00382	FIN	EUR	5583	1255	585	2667	1369	6225	12249		8.89454	2.12985	2.1229		9	2	2
HG00383	FIN	EUR	3039	1200	255	2311	1081	5279	10071		5.06348	1.07141	2.01745		5	1	2
HG00384	FIN	EUR	4785	1577	655	3334	1658	7963	16148		6.06666	1.90762	1.96995		6	2	2
HG00403	CHS	ASN	2912	833	337	1701	829	3914	7408		6.9895	1.92372	2.09758		7	2	2
HG00404	CHS	ASN	4527	1166	433	2246	1144	5424	11152		7.76268	1.87195	1.97712		8	2	2
HG00406	CHS	ASN	3985	1296	585	2575	1313	6014	11424		6.14785	2.20594	2.15702		6	2	2
HG00407	CHS	ASN	6979	1365	538	2700	1319	6370	11890		10.2226	1.93479	2.06933		10	2	2
HG00419	CHS	ASN	4647	2358	898	4443	2149	10270	19736		3.94029	1.96253	2.0517		4	2	2
HG00421	CHS	ASN	4077	1907	773	3825	1816	8584	15498		4.27454	1.96229	2.16028		4	2	2
HG00422	CHS	ASN	5058	2393	924	4899	2426	11284	21895		4.22606	1.83139	2.09466		4	2	2
HG00428	CHS	ASN	5149	2491	1031	5149	2521	11899	22736		4.13284	1.94425	2.08518		4	2	2
HG00436	CHS	ASN	3166	840	496	1733	960	4271	8527		7.53583	2.77906	2.1489		8	3	2
HG00437	CHS	ASN	4746	2213	863	4562	2212	10311	19996		4.28791	1.83684	2.09088		4	2	2
HG00442	CHS	ASN	9980	2256	936	4753	2389	10967	21215		8.84486	1.91216	2.12662		9	2	2
HG00443	CHS	ASN	8130	1872	746	3872	1931	9112	16851		8.68329	1.87076	2.13066		9	2	2
HG00445	CHS	ASN	8860	1586	733	3247	1655	7589	14854		11.1694	2.19198	2.11253		11	2	2
HG00446	CHS	ASN	7271	1779	748	3414	1619	7811	15128		8.1718	2.12742	2.0219		8	2	2
HG00448	CHS	ASN	14577	1931	869	3895	1927	9240	17919		15.0933	2.16635	2.03261		15	2	2
HG00449	CHS	ASN	4637	1216	439	2436	1241	5542	10979		7.62436	1.74986	2.1519		8	2	2
HG00451	CHS	ASN	6698	1597	639	3144	1607	7069	12856		8.38571	1.97348	2.31049		8	2	2
HG00452	CHS	ASN	8748	1736	621	3407	1681	7642	14310		10.0753	1.76984	2.19371		10	2	2
HG00457	CHS	ASN	4571	1465	529	2733	1508	6269	12583		6.2384	1.87945	2.29155		6	2	2
HG00458	CHS	ASN	7078	1610	715	3282	1650	7639	14391		8.78991	2.11535	2.14563		9	2	2
HG00463	CHS	ASN	5066	1314	581	2574	1324	6018	11589		7.70849	2.19171	2.15421		8	2	2
HG00464	CHS	ASN	8820	1393	565	2941	1405	6818	13065		12.6595	1.86539	2.02433		13	2	2
HG00472	CHS	ASN	10929	2551	1053	5402	2511	12308	24256		8.56583	1.89273	1.96734		9	2	2
HG00473	CHS	ASN	5120	2361	914	4838	2422	11115	21829		4.33584	1.83441	2.10612		4	2	2
HG00475	CHS	ASN	12320	2424	888	4737	2333	10852	21629		10.162	1.82022	2.05765		10	2	2
HG00476	CHS	ASN	13910	2233	775	4275	2167	9803	18951		12.4548	1.76028	2.15897		12	2	2
HG00478	CHS	ASN	9654	2335	812	4593	2278	10385	20190		8.26647	1.71662	2.13439		8	2	2
HG00479	CHS	ASN	10254	2628	962	4876	2365	11179	21759		7.80131	1.9157	2.05693		8	2	2
HG00500	CHS	ASN	4794	1327	459	2325	1184	5310	9770		7.22315	1.91693	2.24924		7	2	2
HG00501	CHS	ASN	4980	1128	437	2345	1139	5475	10857		8.82714	1.80948	1.99789		9	2	2
HG00513	CHS	ASN	8750	1054	391	2287	1080	5392	10210		16.5984	1.66007	1.98303		17	2	2
HG00524	CHS	ASN	3086	777	300	1513	751	3454	6936		7.94099	1.9253	2.07067		8	2	2
HG00525	CHS	ASN	12133	2354	788	4657	2344	10576	20927		10.3053	1.64299	2.13153		10	2	2
HG00530	CHS	ASN	3860	1235	440	2587	1193	5932	11744		6.24914	1.65147	1.93349		6	2	2
HG00531	CHS	ASN	4131	1340	477	2731	1403	6396	12831		6.16382	1.69595	2.09041		6	2	2
HG00533	CHS	ASN	4782	1160	445	2372	1176	5419	10282		8.24235	1.82163	2.14569		8	2	2
HG00534	CHS	ASN	3654	1227	488	2382	1222	5536	10726		5.9542	1.98927	2.1527		6	2	2
HG00536	CHS	ASN	9868	2279	1004	4643	2240	10490	20593		8.65734	2.09967	2.06448		9	2	2
HG00537	CHS	ASN	7102	1083	507	2294	1184	5376	11079		13.1115	2.146	2.06129		13	2	2
HG00542	CHS	ASN	3016	1197	235	2316	1164	5491	10677		5.03775	0.985246	2.06245		5	1	2
HG00543	CHS	ASN	11905	2246	940	4317	2222	10232	19875		10.5979	2.11427	2.11428		11	2	2
HG00553	PUR	AMR	2475	571	225	1196	667	2943	5839		8.6664	1.8267	2.1758		9	2	2
HG00554	PUR	AMR	2794	856	371	1720	970	4329	8654		6.52608	2.09441	2.14034		7	2	2
HG00556	CHS	ASN	7388	2392	911	4474	2276	10354	19894		6.1754	1.97714	2.15557		6	2	2
HG00557	CHS	ASN	16334	2307	905	4525	2180	9930	18925		14.1561	1.94198	2.16432		14	2	2
HG00559	CHS	ASN	2615	877	408	1911	901	4649	8838		5.96172	2.07307	1.9138		6	2	2
HG00560	CHS	ASN	5835	741	321	1525	707	3509	7413		15.7443	2.04386	1.8544		16	2	2
HG00565	CHS	ASN	3136	807	341	1695	825	3799	7908		7.76966	1.95344	2.01881		8	2	2
HG00566	CHS	ASN	2518	884	348	1668	939	4084	8205		5.69512	2.02581	2.18895		6	2	2
HG00580	CHS	ASN	3221	1049	397	2145	1030	4924	9613		6.13924	1.79713	2.02978		6	2	2
HG00581	CHS	ASN	4779	1235	451	2395	1161	5578	10418		7.73695	1.82846	2.07925		8	2	2
HG00583	CHS	ASN	4683	1136	501	2137	1057	5106	10201		8.24225	2.2764	1.9782		8	2	2
HG00584	CHS	ASN	5893	1141	421	2234	1147	5187	10577		10.3264	1.82985	2.08441		10	2	2
HG00589	CHS	ASN	5277	949	431	2038	991	4687	9132		11.1178	2.05347	2.05439		11	2	2
HG00590	CHS	ASN	3512	803	358	1633	819	3908	7813		8.74457	2.12869	2.00173		9	2	2
HG00592	CHS	ASN	4295	792	285	1407	799	3533	7158		10.8427	1.96683	2.14099		11	2	2
HG00593	CHS	ASN	6647	1614	698	3175	1699	7873	16144		8.23421	2.13465	2.02657		8	2	2
HG00595	CHS	ASN	3294	933	311	1736	820	4067	7937		7.05898	1.73951	1.95692		7	2	2
HG00596	CHS	ASN	3861	804	315	1503	774	3703	7544		9.6016	2.03501	1.97147		10	2	2
HG00607	CHS	ASN	4004	1019	388	2112	953	4718	8750		7.85633	1.78383	2.0271		8	2	2
HG00608	CHS	ASN	3103	949	380	1929	975	4463	8738		6.53755	1.91279	2.11585		7	2	2
HG00610	CHS	ASN	4212	1078	440	2093	1204	5191	10678		7.81213	2.04126	2.17352		8	2	2
HG00611	CHS	ASN	4785	844	327	1806	902	4229	8528		11.3355	1.75811	2.02556		11	2	2
HG00613	CHS	ASN	6996	1181	497	2338	1217	5426	10384		11.844	2.06408	2.20518		12	2	2
HG00614	CHS	ASN	2071	907	355	1831	938	4319	8308		4.56533	1.88259	2.12808		5	2	2
HG00619	CHS	ASN	5767	1138	418	2199	1136	5103	9982		10.1323	1.84572	2.15734		10	2	2
HG00620	CHS	ASN	3946	1059	389	1984	1052	4456	8910		7.45008	1.90381	2.25476		7	2	2
HG00625	CHS	ASN	2735	739	335	1411	774	3531	7321		7.39967	2.30533	2.04323		7	2	2
HG00626	CHS	ASN	3567	905	354	1777	951	4364	9136		7.88051	1.93433	2.01806		8	2	2
HG00628	CHS	ASN	3649	902	382	1922	1016	4653	9122		8.08848	1.92986	2.11295		8	2	2
HG00629	CHS	ASN	2028	923	342	1898	1029	4680	9620		4.39305	1.74963	2.06142		4	2	2
HG00634	CHS	ASN	3242	737	299	1488	876	3667	7900		8.79519	1.95112	2.16955		9	2	2
HG00635	CHS	ASN	3520	837	383	1596	787	3953	8398		8.40847	2.33014	1.8254		8	2	2
HG00637	PUR	AMR	2517	695	225	1301	675	3195	6465		7.24099	1.67927	2.00176		7	2	2
HG00638	PUR	AMR	1876	877	391	1869	1027	4533	9391		4.27694	2.03134	2.11297		4	2	2
HG00640	PUR	AMR	1953	1014	440	1942	1094	4758	9957		3.85092	2.19998	2.12982		4	2	2
HG00641	PUR	AMR	5337	965	368	1933	1079	4521	9021		11.0578	1.84855	2.28257		11	2	2
HG00650	CHS	ASN	7641	1034	475	2128	1137	4964	9864		14.7751	2.16739	2.19667		15	2	2
HG00651	CHS	ASN	4957	1027	343	1997	889	4484	8615		9.65046	1.66775	1.94424		10	2	2
HG00653	CHS	ASN	5848	1070	431	2293	1092	5318	10354		10.9276	1.82511	1.99611		11	2	2
HG00654	CHS	ASN	4520	1170	400	2213	1244	5215	9998		7.72418	1.75507	2.34257		8	2	2
HG00656	CHS	ASN	6084	1222	445	2468	1181	5610	10821		9.95446	1.75078	2.05908		10	2	2
HG00657	CHS	ASN	3906	1287	438	2567	1267	5957	11722		6.06811	1.65678	2.05308		6	2	2
HG00662	CHS	ASN	4512	1129	638	2367	1070	5500	9923		7.99052	2.61721	1.98747		8	3	2
HG00663	CHS	ASN	6253	1273	446	2528	1258	5877	11738		9.82109	1.71306	2.0459		10	2	2
HG00671	CHS	ASN	3632	1175	573	2640	1331	6240	12350		6.18027	2.10749	2.05109		6	2	2
HG00672	CHS	ASN	6121	1229	542	2514	1194	5946	11290		9.95796	2.09339	1.98451		10	2	2
HG00683	CHS	ASN	4740	1129	528	2477	1213	5627	11039		8.39429	2.06978	2.08505		8	2	2
HG00684	CHS	ASN	4928	1306	497	2547	1193	5679	10837		7.54444	1.89471	2.06929		8	2	2
HG00689	CHS	ASN	6049	1137	466	2317	1118	5261	10489		10.6371	1.95288	2.03352		11	2	2
HG00690	CHS	ASN	8598	1202	472	2548	1164	5749	11180		14.3019	1.7987	1.96974		14	2	2
HG00692	CHS	ASN	3597	1164	465	2293	1258	5340	10626		6.17856	1.96908	2.2572		6	2	2
HG00693	CHS	ASN	6027	1218	519	2424	1096	5704	10592		9.89358	2.07898	1.92671		10	2	2
HG00698	CHS	ASN	2634	1251	490	2507	1269	5676	11062		4.20977	1.89783	2.17192		4	2	2
HG00699	CHS	ASN	4725	1248	423	2539	1081	5780	10805		7.56984	1.61768	1.86722		8	2	2
HG00701	CHS	ASN	3688	1181	396	2286	1145	5219	10273		6.24368	1.68203	2.11731		6	2	2
HG00702	CHS	ASN	5093	1047	423	2054	1021	4589	8808		9.72583	1.99966	2.18326		10	2	2
HG00704	CHS	ASN	2434	1199	489	2361	1108	5409	10771		4.05883	2.01108	1.96177		4	2	2
HG00705	CHS	ASN	4986	1249	481	2379	1252	5625	11190		7.98159	1.96321	2.13301		8	2	2
HG00707	CHS	ASN	5209	1202	492	2477	1254	5781	11249		8.66462	1.92866	2.10945		9	2	2
HG00708	CHS	ASN	6441	1311	511	2622	1257	5946	11329		9.82314	1.89236	2.08451		10	2	2
HG00731	PUR	AMR	28877	5523	2243	10989	5846	25931	51435		10.4539	1.98192	2.16469		10	2	2
HG00732	PUR	AMR	21573	6974	2665	13826	7026	31856	64457		6.18484	1.87161	2.08982		6	2	2
HG00734	PUR	AMR	5473	2776	1055	5247	2646	12603	25102		3.9419	1.95235	2.01038		4	2	2
HG00736	PUR	AMR	6499	1354	295	2919	1470	6821	13967		9.59683	0.981304	2.02577		10	1	2
HG00737	PUR	AMR	6127	2553	1315	4941	3556	11584	23269		4.7984	2.5842	2.92286		5	3	3
HG00740	PUR	AMR	3840	971	540	1847	1384	4123	8100		7.907	2.83885	3.24373		8	3	3
HG01047	PUR	AMR	3730	1407	236	2552	1407	5877	11503		5.30047	0.897939	2.31916		5	1	2
HG01048	PUR	AMR	11460	1989	1170	3989	3034	9353	18852		11.5199	2.84798	3.0816		12	3	3
HG01051	PUR	AMR	5413	1824	713	3552	1740	8206	16274		5.93353	1.94909	2.03622		6	2	2
HG01052	PUR	AMR	4714	1805	1040	3707	1904	8750	18888		5.2217	2.72412	1.97354		5	3	2
HG01055	PUR	AMR	5133	1336	455	2369	1101	5358	10177		7.68183	1.86493	2.03031		8	2	2
HG01060	PUR	AMR	5471	1914	733	3815	1817	8989	18102		5.71511	1.86563	1.92139		6	2	2
HG01061	PUR	AMR	8015	1929	759	4044	2061	9342	18510		8.30751	1.82241	2.11986		8	2	2
HG01066	PUR	AMR	4174	1298	457	2423	1221	5666	10514		6.4295	1.83138	2.16184		6	2	2
HG01067	PUR	AMR	6533	1245	439	2300	1164	5120	9971		10.4916	1.85333	2.20964		10	2	2
HG01069	PUR	AMR	5826	2040	771	3864	2037	9463	19702		5.71005	1.93746	2.00085		6	2	2
HG01070	PUR	AMR	5714	1897	719	3856	2020	9300	19157		6.02244	1.81054	2.03352		6	2	2
HG01072	PUR	AMR	6019	1767	306	3527	1836	8451	17844		6.81063	0.842425	2.00026		7	1	2
HG01073	PUR	AMR	5341	1782	728	3524	1877	8231	16477		5.99259	2.00591	2.17627		6	2	2
HG01075	PUR	AMR	16565	4114	1523	7934	3987	18329	35461		8.05057	1.8639	2.1234		8	2	2
HG01079	PUR	AMR	6091	1460	610	2732	1408	6401	12241		8.34133	2.16803	2.1637		8	2	2
HG01080	PUR	AMR	8843	1226	713	2251	1842	5328	10354		14.4214	3.0756	3.36492		14	3	3
HG01082	PUR	AMR	3637	1125	444	2261	1220	5569	11423		6.46384	1.90677	2.05685		6	2	2
HG01083	PUR	AMR	10435	3611	623	7149	4731	17725	40126		5.77783	0.846171	2.34276		6	1	2
HG01085	PUR	AMR	4822	1461	558	2816	1462	6328	12124		6.59898	1.92405	2.26981		7	2	2
HG01095	PUR	AMR	13251	2628	957	5112	2691	12069	24450		10.0815	1.81776	2.11097		10	2	2
HG01097	PUR	AMR	3862	1091	417	2112	948	4794	9700		7.07762	1.91716	1.87373		7	2	2
HG01098	PUR	AMR	3238	1046	382	2080	1068	4888	9823		6.18935	1.78326	2.07977		6	2	2
HG01101	PUR	AMR	12368	3168	1304	6468	3338	15413	31354		7.80574	1.9576	2.04472		8	2	2
HG01102	PUR	AMR	3930	1218	501	2562	1968	6093	12373		6.45127	1.89878	3.05308		6	2	3
HG01104	PUR	AMR	9870	1523	576	2973	1528	6836	12681		12.9574	1.88124	2.24283		13	2	2
HG01105	PUR	AMR	6610	1303	514	2260	1122	5074	9299		10.1428	2.20836	2.23631		10	2	2
HG01107	PUR	AMR	3794	1427	860	2862	2238	6601	13307		5.31585	2.91772	3.22047		5	3	3
HG01108	PUR	AMR	4875	1300	849	2766	1425	6606	13399		7.49775	2.98038	2.04062		7	3	2
HG01112	CLM	AMR	4933	936	413	2023	1148	4855	9677		10.5374	1.9823	2.2631		11	2	2
HG01113	CLM	AMR	5100	909	391	1836	940	4284	8124		11.2178	2.06785	2.17026		11	2	2
HG01124	CLM	AMR	8293	2361	1421	4836	3459	11452	22193		7.02288	2.85314	2.94521		7	3	3
HG01125	CLM	AMR	4750	3007	1791	5947	4532	14160	27704		3.15835	2.92424	3.10124		3	3	3
HG01133	CLM	AMR	8754	4479	1696	8897	4417	20156	38679		3.90774	1.85096	2.15069		4	2	2
HG01134	CLM	AMR	2255	1269	252	2653	1157	5947	11428		3.55291	0.922314	1.90763		4	1	2
HG01136	CLM	AMR	10321	3295	1351	6725	3261	15799	29067		6.26276	1.95065	2.08219		6	2	2
HG01137	CLM	AMR	5201	1697	688	3317	1644	7779	15823		6.1278	2.014	1.99544		6	2	2
HG01140	CLM	AMR	11446	3922	1501	7854	3906	18115	37303		5.83507	1.85569	2.01915		6	2	2
HG01148	CLM	AMR	2535	928	375	1817	836	4342	8871		5.46172	2.00397	1.81255		5	2	2
HG01149	CLM	AMR	12539	2153	1012	5480	2729	12212	24070		11.6444	1.79315	2.15476		12	2	2
HG01167	PUR	AMR	9782	3745	806	7727	4080	18790	38291		5.22247	1.01284	2.04765		5	1	2
HG01168	PUR	AMR	4187	1188	696	2472	1848	5857	11949		7.04671	2.73386	2.97318		7	3	3
HG01170	PUR	AMR	6294	1415	259	2768	1366	6307	12615		8.89344	0.908551	2.06809		9	1	2
HG01171	PUR	AMR	3031	1311	575	2678	1407	6310	12627		4.62256	2.08484	2.12848		5	2	2
HG01173	PUR	AMR	9856	1282	537	2646	1518	6235	12781		15.3714	1.97061	2.28686		15	2	2
HG01174	PUR	AMR	2754	1323	516	2614	1403	6278	13058		4.16202	1.91672	2.07863		4	2	2
HG01176	PUR	AMR	16325	3950	1629	8104	4253	19520	40109		8.26334	1.95181	2.04326		8	2	2
HG01183	PUR	AMR	6198	1542	599	3058	1689	7269	15645		8.0365	1.90198	2.11162		8	2	2
HG01187	PUR	AMR	4958	1604	643	3474	1749	8100	16256		6.18019	1.7972	2.05717		6	2	2
HG01188	PUR	AMR	6402	2074	788	4308	2191	10130	20611		6.17173	1.77609	2.04179		6	2	2
HG01190	PUR	AMR	5532	1679	983	3316	2526	7788	16065		6.58766	2.87842	3.03373		7	3	3
HG01191	PUR	AMR	9840	1696	663	3442	1815	8072	16633		11.6003	1.87033	2.10464		12	2	2
HG01197	PUR	AMR	1741	1667	637	3204	1599	7672	14934		2.08816	1.93047	2.02633		2	2	2
HG01198	PUR	AMR	3201	1617	615	3054	1617	7104	14149		3.958	1.95534	2.1796		4	2	2
HG01204	PUR	AMR	2899	1430	558	2750	1372	6584	12653		4.05333	1.97023	2.04316		4	2	2
HG01250	CLM	AMR	3016	1087	343	1998	1005	4666	9672		5.54755	1.66692	2.008		6	2	2
HG01251	CLM	AMR	3218	1072	436	2194	1052	5105	10626		6.00193	1.92959	1.91578		6	2	2
HG01257	CLM	AMR	6095	1518	590	3195	1629	7747	15584		8.02789	1.79307	2.0002		8	2	2
HG01259	CLM	AMR	7371	1454	568	3039	1629	7429	14916		10.1359	1.81482	2.08846		10	2	2
HG01271	CLM	AMR	1799	857	308	1656	718	3679	6755		4.19711	1.80595	1.97133		4	2	2
HG01272	CLM	AMR	4211	1022	415	1874	746	4025	6580		8.23823	2.15027	2.01518		8	2	2
HG01275	CLM	AMR	4915	1390	233	2536	1217	5557	9673		7.06982	0.892118	2.28916		7	1	2
HG01277	CLM	AMR	6026	1472	554	2788	1150	5833	10098		8.18504	1.92945	2.06796		8	2	2
HG01334	GBR	EUR	4880	1522	606	3266	1574	7615	15133		6.41069	1.80166	1.9822		6	2	2
HG01342	CLM	AMR	3787	1329	825	2669	2054	6050	11815		5.69731	3.00138	3.2937		6	3	3
HG01344	CLM	AMR	7940	1319	386	2616	1097	5531	9604		12.0358	1.43273	2.0764		12	1	2
HG01345	CLM	AMR	5413	1469	830	2642	1914	5972	10776		7.36743	3.05043	3.2739		7	3	3
HG01350	CLM	AMR	3397	1240	284	2581	1400	5956	12025		5.47739	1.06843	2.23049		5	1	2
HG01351	CLM	AMR	5221	1174	452	2436	1257	5825	11657		8.89171	1.80168	2.05983		9	2	2
HG01353	CLM	AMR	3164	1273	269	2436	1107	5603	11082		4.96944	1.07224	1.90067		5	1	2
HG01354	CLM	AMR	2325	1184	486	2375	1130	5287	10384		3.92619	1.98696	2.0657		4	2	2
HG01356	CLM	AMR	1909	913	345	1828	952	4516	9221		4.18056	1.83256	1.98532		4	2	2
HG01357	CLM	AMR	4134	912	193	1783	893	4216	8526		9.06307	1.05105	2.00771		9	1	2
HG01359	CLM	AMR	4434	1269	506	2357	1223	5470	10522		6.98608	2.08452	2.19084		7	2	2
HG01360	CLM	AMR	2816	1035	383	1942	983	4687	9355		5.43991	1.91498	2.00545		5	2	2
HG01365	CLM	AMR	7556	1324	840	2413	951	5764	10955		11.4105	3.38016	1.62951		11	3	2
HG01366	CLM	AMR	3301	1049	487	2184	1073	5138	9790		6.29173	2.16517	2.05913		6	2	2
HG01374	CLM	AMR	3137	1044	475	1995	1129	4894	9382		6.00778	2.31188	2.26555		6	2	2
HG01375	CLM	AMR	6254	1201	407	2325	1153	5421	11037		10.4115	1.69976	2.00696		10	2	2
HG01377	CLM	AMR	3443	1007	539	1991	1619	4696	9483		6.83608	2.62865	3.27105		7	3	3
HG01378	CLM	AMR	1805	955	385	1835	985	4511	8745		3.77897	2.03723	2.12868		4	2	2
HG01383	CLM	AMR	951	927	423	2035	1076	4882	9597		2.05116	2.01833	2.12892		2	2	2
HG01384	CLM	AMR	1966	1000	384	1921	953	4559	9119		3.93082	1.94097	1.99598		4	2	2
HG01389	CLM	AMR	3037	1249	233	2474	1270	5563	11123		4.86163	0.914475	2.18041		5	1	2
HG01390	CLM	AMR	3596	1057	508	2288	1126	5649	11484		6.80212	2.15587	1.88274		7	2	2
HG01437	CLM	AMR	4184	1108	191	1868	958	4286	8571		7.55008	0.992823	2.13458		8	1	2
HG01440	CLM	AMR	4209	1305	538	2385	1137	5494	10694		6.44864	2.19033	2.01212		6	2	2
HG01441	CLM	AMR	4718	1326	704	2486	1900	5798	11014		7.114	2.74971	3.23758		7	3	3
HG01455	CLM	AMR	4120	943	332	1773	916	4278	8353		8.73545	1.81821	2.07751		9	2	2
HG01456	CLM	AMR	2563	895	367	1727	877	4144	8085		5.72566	2.06343	2.05445		6	2	2
HG01461	CLM	AMR	4048	1352	556	2583	1226	5699	10971		5.98637	2.09009	2.10689		6	2	2
HG01462	CLM	AMR	4508	1407	444	2601	1358	6070	11388		6.40604	1.65752	2.22839		6	2	2
HG01465	CLM	AMR	5484	1307	565	2529	1170	5734	11171		8.38922	2.16928	1.9827		8	2	2
HG01488	CLM	AMR	4433	1445	512	2742	1379	6146	11901		6.1338	1.81308	2.189		6	2	2
HG01489	CLM	AMR	5501	1341	541	2681	1251	5895	10537		8.20186	1.95937	2.18099		8	2	2
HG01491	CLM	AMR	7114	1270	431	2470	1213	5595	10479		11.1998	1.69432	2.16184		11	2	2
HG01492	CLM	AMR	4983	1235	445	2231	1096	4957	9787		8.06722	1.93676	2.12952		8	2	2
HG01494	CLM	AMR	1842	921	317	1890	879	4387	8693		3.9988	1.62859	1.92516		4	2	2
HG01495	CLM	AMR	2741	1297	498	2787	1423	6575	12894		4.22541	1.73503	2.09386		4	2	2
HG01497	CLM	AMR	5160	933	365	1871	1062	4417	8896		11.0578	1.89424	2.28526		11	2	2
HG01498	CLM	AMR	4439	914	388	1933	1050	4563	9390		9.71043	1.94902	2.1558		10	2	2
HG01515	IBS	EUR	1990	912	181	1819	880	4151	8084		4.36273	0.966187	2.06046		4	1	2
HG01516	IBS	EUR	3174	1026	361	2028	1033	4683	9706		6.18528	1.72844	2.05663		6	2	2
HG01518	IBS	EUR	2905	967	355	1943	1089	4723	9635		6.00647	1.77407	2.1728		6	2	2
HG01519	IBS	EUR	4575	944	397	1963	931	4697	9158		9.68989	1.96375	1.92499		10	2	2
HG01521	IBS	EUR	1796	947	378	1850	888	4195	8547		3.79189	1.98397	1.99646		4	2	2
HG01522	IBS	EUR	3464	1280	302	2643	1404	6258	12559		5.41088	1.10949	2.13748		5	1	2
HG01550	CLM	AMR	2967	962	331	1891	905	4512	9060		6.16655	1.69962	1.91025		6	2	2
HG01551	CLM	AMR	1757	943	331	1702	825	3993	7954		3.72529	1.88836	1.97825		4	2	2
HG01617	IBS	EUR	3772	1310	497	2484	1288	5415	10108		5.75705	1.94277	2.37699		6	2	2
HG01618	IBS	EUR	4292	1472	570	2691	1239	6101	11432		5.82977	2.05673	2.02442		6	2	2
HG01619	IBS	EUR	3652	1443	260	2714	1268	6062	10791		5.06016	0.930206	2.1554		5	1	2
HG01620	IBS	EUR	5681	1344	465	2633	1206	5998	10774		8.45133	1.71482	2.05991		8	2	2
HG01623	IBS	EUR	7142	1453	606	2898	1431	6583	12651		9.82775	2.03044	2.13136		10	2	2
HG01624	IBS	EUR	8282	1494	525	2755	1249	5895	10523		11.0837	1.85035	2.17936		11	2	2
HG01625	IBS	EUR	5940	1148	505	2252	1042	4900	8724		10.3453	2.1774	2.19104		10	2	2
HG01626	IBS	EUR	2205	1019	452	2124	991	4531	7972		4.32647	2.06633	2.27063		4	2	2
NA06984	CEU	EUR	6851	2086	866	4290	2127	10040	19964		6.56658	1.96009	2.03083		7	2	2
NA06986	CEU	EUR	6718	3206	1197	6376	3175	15108	29498		4.18964	1.82289	2.03909		4	2	2
NA06989	CEU	EUR	4595	1259	263	2325	1271	5583	11075		7.29725	1.09837	2.18579		7	1	2
NA06994	CEU	EUR	5042	1251	509	2473	1304	5850	12204		8.05833	1.99852	2.06914		8	2	2
NA07000	CEU	EUR	6235	1922	818	3774	2094	9252	18551		6.48609	2.10459	2.1576		6	2	2
NA07037	CEU	EUR	6610	1600	656	3323	1865	7997	16428		8.26002	1.91685	2.18741		8	2	2
NA07048	CEU	EUR	3633	1326	257	2799	1365	6336	12844		5.47799	0.89155	2.03878		5	1	2
NA07051	CEU	EUR	1802	856	272	1567	671	3345	6215		4.20902	1.68545	2.01072		4	2	2
NA07056	CEU	EUR	3084	992	405	1880	1013	4306	8772		6.21588	2.09176	2.21899		6	2	2
NA07347	CEU	EUR	16030	2698	1667	5473	4096	12958	24738		11.8793	2.95751	3.1128		12	3	3
NA07357	CEU	EUR	3153	1151	217	2328	1206	5705	11396		5.47707	0.905091	2.02028		5	1	2
NA10847	CEU	EUR	11272	2167	887	4583	2397	11028	22040		10.4002	1.87927	2.07657		10	2	2
NA10851	CEU	EUR	3194	1025	437	2025	1086	5063	10178		6.23033	2.09542	2.04128		6	2	2
NA11829	CEU	EUR	7857	3074	625	5861	3004	13925	27042		5.11037	1.03544	2.10064		5	1	2
NA11830	CEU	EUR	4688	727	416	1372	653	3020	5555		12.893	2.94411	2.18155		13	3	2
NA11831	CEU	EUR	2918	1481	539	2758	1372	6357	12625		3.9394	1.89762	2.07061		4	2	2
NA11843	CEU	EUR	9059	1462	528	2977	1463	6983	13602		12.3889	1.72215	2.03601		12	2	2
NA11892	CEU	EUR	3446	1669	671	3152	2341	7321	15145		4.12818	2.06705	2.98512		4	2	3
NA11893	CEU	EUR	4338	1478	591	2715	1482	6570	12376		5.86833	2.11365	2.24087		6	2	2
NA11894	CEU	EUR	2823	1162	646	2231	1677	5165	10521		4.85741	2.81157	3.06272		5	3	3
NA11919	CEU	EUR	9377	3077	1100	5971	3098	13976	27830		6.09307	1.7888	2.1229		6	2	2
NA11920	CEU	EUR	13224	2660	1021	5201	2615	12023	23066		9.93987	1.90614	2.13495		10	2	2
NA11930	CEU	EUR	1790	1735	673	3560	1752	8423	16818		2.06278	1.83561	1.98845		2	2	2
NA11931	CEU	EUR	4368	1034	433	2130	1081	5126	9926		8.44621	1.97389	2.0574		8	2	2
NA11932	CEU	EUR	5620	1384	567	2917	1428	6850	13755		8.11895	1.88739	1.98537		8	2	2
NA11933	CEU	EUR	5664	1314	608	2912	2384	6808	14418		8.61842	2.02735	3.21754		9	2	3
NA11992	CEU	EUR	7153	1998	336	3923	2034	9469	19086		7.15801	0.831642	2.04059		7	1	2
NA11994	CEU	EUR	8362	4211	1463	7909	3987	18465	37582		3.97031	1.79613	2.03789		4	2	2
NA11995	CEU	EUR	4249	1204	254	2423	1217	5729	11673		7.05602	1.01788	2.00345		7	1	2
NA12003	CEU	EUR	4115	1347	501	2734	1395	6417	12395		6.10804	1.77932	2.12435		6	2	2
NA12004	CEU	EUR	6652	2126	847	4379	2036	10161	20110		6.25588	1.87812	1.9268		6	2	2
NA12006	CEU	EUR	15840	2180	870	4418	2197	10212	21013		14.5278	1.91209	2.01564		15	2	2
NA12043	CEU	EUR	8320	982	669	2051	1111	4875	10060		16.9399	3.1672	2.13106		17	3	2
NA12044	CEU	EUR	7664	2509	935	5041	2723	11987	24110		6.10737	1.80099	2.16104		6	2	2
NA12045	CEU	EUR	11144	2720	1032	5249	2653	12172	24321		8.19166	1.90906	2.08264		8	2	2
NA12046	CEU	EUR	5831	1470	635	3062	1624	7227	14769		7.93095	2.01365	2.11509		8	2	2
NA12058	CEU	EUR	3153	1913	405	3888	2112	9268	19086		3.2954	1.01145	2.13386		3	1	2
NA12144	CEU	EUR	5912	1943	809	3672	1827	8658	17467		6.08361	2.13925	2.0034		6	2	2
NA12154	CEU	EUR	7029	2184	771	4251	2085	9762	19499		6.43488	1.76108	2.04128		6	2	2
NA12155	CEU	EUR	6212	3946	2102	7430	5455	16457	32107		3.14756	2.747	3.21786		3	3	3
NA12249	CEU	EUR	2827	712	344	1348	673	3249	6723		7.93863	2.4779	1.93339		8	2	2
NA12272	CEU	EUR	2033	877	177	1694	824	3867	7839		4.63487	1.01455	2.01653		5	1	2
NA12273	CEU	EUR	2772	1351	575	2470	1278	5883	11823		4.1024	2.26041	2.06774		4	2	2
NA12275	CEU	EUR	4388	1085	380	2131	1023	4763	9095		8.08605	1.73147	2.11476		8	2	2
NA12282	CEU	EUR	3198	1466	676	3327	1633	7932	16135		4.36158	1.97292	1.9438		4	2	2
NA12283	CEU	EUR	4699	1372	851	2794	2272	6917	13876		6.8478	2.95746	3.13024		7	3	3
NA12286	CEU	EUR	1584	1361	589	2985	1523	7182	14123		2.327	1.91596	2.04788		2	2	2
NA12287	CEU	EUR	1562	999	207	1984	994	4848	9760		3.12619	1.01308	1.94931		3	1	2
NA12340	CEU	EUR	3549	1409	294	2808	1326	6392	12277		5.0361	1.01664	2.03474		5	1	2
NA12341	CEU	EUR	6681	1995	784	4275	2071	9837	20733		6.69574	1.78072	1.94076		7	2	2
NA12342	CEU	EUR	6681	4669	897	9230	4623	21604	42556		2.861	0.94364	2.06417		3	1	2
NA12347	CEU	EUR	6949	1633	654	3134	1714	7353	14505		8.50816	2.02626	2.2464		9	2	2
NA12348	CEU	EUR	2406	1539	317	3063	1541	7265	14628		3.12577	1.00491	2.01643		3	1	2
NA12383	CEU	EUR	3343	1715	659	3338	1759	7933	15778		3.89737	1.91697	2.12521		4	2	2
NA12399	CEU	EUR	3227	1579	616	2984	1481	6603	12953		4.08617	2.00446	2.16951		4	2	2
NA12400	CEU	EUR	6706	1603	518	2877	1311	6195	11608		8.3643	1.74826	2.10958		8	2	2
NA12413	CEU	EUR	5809	1462	564	2570	1369	6209	12359		7.94426	2.13089	2.11215		8	2	2
NA12489	CEU	EUR	5283	2153	1380	4507	3370	10587	21127		4.9061	2.97308	3.04414		5	3	3
NA12546	CEU	EUR	7894	1642	1003	3091	2499	7383	14839		9.61222	3.15078	3.22158		10	3	3
NA12716	CEU	EUR	5149	1206	481	2473	1316	5927	12099		8.53641	1.88858	2.09143		9	2	2
NA12717	CEU	EUR	5140	1344	472	2434	1331	6164	12836		7.64652	1.88294	2.00683		8	2	2
NA12718	CEU	EUR	2066	1020	325	1572	761	3599	7407		4.04977	2.00746	1.9808		4	2	2
NA12748	CEU	EUR	7482	1494	614	3153	1684	7545	15299		10.0131	1.89086	2.11182		10	2	2
NA12749	CEU	EUR	4940	1551	644	3069	1652	7273	14555		6.36817	2.03753	2.16812		6	2	2
NA12750	CEU	EUR	5358	1697	749	3552	2003	8573	18020		6.31278	2.0475	2.15774		6	2	2
NA12751	CEU	EUR	4504	1481	631	3008	1474	7339	15185		6.08055	2.03689	1.87473		6	2	2
NA12761	CEU	EUR	6974	1234	518	2510	1285	5884	11946		11.2997	2.00388	2.06461		11	2	2
NA12763	CEU	EUR	5314	1481	974	3026	2508	7348	15045		7.17408	3.1254	3.2085		7	3	3
NA12775	CEU	EUR	11216	1859	722	3640	1827	8494	17031		12.0631	1.92598	2.0505		12	2	2
NA12777	CEU	EUR	10744	1755	689	3615	1802	8081	15729		12.2402	1.85066	2.16811		12	2	2
NA12778	CEU	EUR	3198	1630	603	2991	1562	7116	14239		3.92275	1.95757	2.0954		4	2	2
NA12812	CEU	EUR	5595	1892	689	3680	1630	8004	14964		5.9126	1.81797	2.03306		6	2	2
NA12814	CEU	EUR	4337	1292	574	2623	1135	5660	10051		6.71161	2.12485	2.06956		7	2	2
NA12815	CEU	EUR	5349	1529	301	2877	1210	6338	11426		6.99463	1.01588	1.95133		7	1	2
NA12827	CEU	EUR	6022	1438	672	3131	1686	7414	14945		8.37301	2.08402	2.16019		8	2	2
NA12829	CEU	EUR	3774	1503	298	3167	1674	7639	15367		5.02045	0.913658	2.08449		5	1	2
NA12830	CEU	EUR	6194	1677	658	3097	1703	7614	15694		7.38478	2.063	2.09313		7	2	2
NA12842	CEU	EUR	7335	1511	653	3229	1609	7746	14907		9.70589	1.96363	2.03478		10	2	2
NA12843	CEU	EUR	4717	1560	669	3112	1596	7561	15262		6.04562	2.08738	2.0033		6	2	2
NA12872	CEU	EUR	9272	1790	732	3692	1853	8610	16522		10.3567	1.92515	2.1122		10	2	2
NA12873	CEU	EUR	9507	1584	953	3015	2273	6795	12301		12.0002	3.06917	3.40991		12	3	3
NA12874	CEU	EUR	6787	1652	652	3153	1332	6993	12594		8.21424	2.00789	1.94815		8	2	2
NA12889	CEU	EUR	4697	1547	625	3063	1723	7562	15572		6.07058	1.98129	2.13364		6	2	2
NA12890	CEU	EUR	7357	1499	627	3087	1695	7409	14885		9.81293	1.97218	2.17805		10	2	2
NA18486	YRI	AFR	6041	2018	735	3670	1741	8089	15171		5.98532	1.94463	2.14425		6	2	2
NA18489	YRI	AFR	6997	2615	1468	5014	3900	12022	23092		5.34983	2.84287	3.18178		5	3	3
NA18498	YRI	AFR	3281	918	481	1612	1126	3581	6791		7.146	2.89731	3.11001		7	3	3
NA18499	YRI	AFR	2576	2337	832	4236	2265	10094	20009		2.20387	1.90714	2.15548		2	2	2
NA18501	YRI	AFR	5474	1435	587	3081	1514	7262	14182		7.62698	1.84996	2.02258		8	2	2
NA18502	YRI	AFR	4350	1104	393	2062	1140	4808	9668		7.87807	1.85063	2.25602		8	2	2
NA18504	YRI	AFR	7355	2957	1704	5728	2927	13443	26279		4.97314	2.88856	2.11095		5	3	2
NA18505	YRI	AFR	3988	1276	482	2446	1123	5607	10344		6.24891	1.9134	2.01687		6	2	2
NA18507	YRI	AFR	2673	683	222	1209	515	2672	5137		7.82489	1.78296	1.88929		8	2	2
NA18508	YRI	AFR	4309	1109	392	2098	1157	4858	9423		7.76863	1.81425	2.32092		8	2	2
NA18510	YRI	AFR	9383	2171	861	4454	2368	10408	21001		8.64135	1.87702	2.1598		9	2	2
NA18511	YRI	AFR	4158	980	373	1794	1013	4451	9214		8.48317	2.01884	2.12367		8	2	2
NA18516	YRI	AFR	5435	1318	434	2451	1103	5463	10609		8.24487	1.71934	1.96604		8	2	2
NA18517	YRI	AFR	2966	1061	647	2132	1667	5175	10122		5.58927	2.94668	3.12188		6	3	3
NA18519	YRI	AFR	11064	2576	1040	5087	2691	11900	23937		8.58749	1.98512	2.15114		9	2	2
NA18520	YRI	AFR	5689	1476	473	2663	1296	6118	11967		7.70636	1.72467	2.05292		8	2	2
NA18522	YRI	AFR	1930	970	348	1891	997	4453	9027		3.97819	1.78691	2.11881		4	2	2
NA18523	YRI	AFR	4943	1211	419	2296	1257	5432	11071		8.16105	1.77198	2.18202		8	2	2
NA18525	CHB	ASN	6431	2140	879	4237	1893	9706	17548		6.00848	2.0144	1.98979		6	2	2
NA18526	CHB	ASN	4642	1540	561	2960	1366	6836	12757		6.02676	1.84029	1.99727		6	2	2
NA18528	CHB	ASN	6428	1557	686	3144	1792	7683	15732		8.25443	2.11864	2.19245		8	2	2
NA18530	CHB	ASN	3255	734	279	1474	706	3424	6234		8.86655	1.8379	2.09413		9	2	2
NA18532	CHB	ASN	8548	1683	658	3251	1682	7556	14740		10.155	1.96528	2.16115		10	2	2
NA18534	CHB	ASN	5307	989	333	1898	946	4323	8222		10.7288	1.70358	2.16026		11	2	2
NA18535	CHB	ASN	3786	1304	549	2417	1334	5770	11668		5.80501	2.20552	2.19152		6	2	2
NA18536	CHB	ASN	7759	1628	647	3153	1473	7450	13433		9.52908	1.99249	2.02067		10	2	2
NA18537	CHB	ASN	3489	1135	402	1940	1004	4647	9612		6.14617	2.01205	2.01712		6	2	2
NA18538	CHB	ASN	9212	1895	685	3699	1842	8680	17758		9.71951	1.79813	1.99594		10	2	2
NA18539	CHB	ASN	8450	1613	593	3402	1805	8025	16745		10.4742	1.69253	2.08755		10	2	2
NA18541	CHB	ASN	9977	1973	729	3954	1989	9522	18802		10.1105	1.79022	2.01172		10	2	2
NA18542	CHB	ASN	8633	1549	681	3129	1583	7155	13562		11.1432	2.11328	2.18897		11	2	2
NA18543	CHB	ASN	5700	1765	670	3316	1744	7720	14344		6.45699	1.9619	2.26438		6	2	2
NA18544	CHB	ASN	5335	1405	917	2993	2270	6824	12571		7.59203	2.97494	3.35291		8	3	3
NA18545	CHB	ASN	7091	1196	516	2226	1064	4813	8156		11.8543	2.25082	2.35029		12	2	2
NA18546	CHB	ASN	11039	1964	1109	3917	1829	8799	16996		11.238	2.74912	2.03126		11	3	2
NA18547	CHB	ASN	4784	1493	658	3214	1606	7377	13706		6.40665	1.9879	2.18222		6	2	2
NA18548	CHB	ASN	5592	1328	543	2741	1332	6238	12123		8.41916	1.92356	2.07823		8	2	2
NA18549	CHB	ASN	10657	1685	680	3146	1481	7245	14080		12.6455	2.09877	1.98954		13	2	2
NA18550	CHB	ASN	7654	1794	735	3489	1768	8093	15443		8.53033	2.04551	2.15197		9	2	2
NA18552	CHB	ASN	3086	1488	569	2856	1443	6520	12952		4.14661	1.9345	2.12296		4	2	2
NA18553	CHB	ASN	13129	3303	1337	6828	3498	16237	33738		7.94736	1.90131	2.00518		8	2	2
NA18555	CHB	ASN	4577	1503	594	2904	1404	6774	13175		6.08866	1.98612	2.01619		6	2	2
NA18557	CHB	ASN	13853	1858	1070	3861	1946	8990	17515		14.9073	2.69091	2.1033		15	3	2
NA18558	CHB	ASN	5499	1781	705	3614	1848	8314	16276		6.17333	1.89416	2.15293		6	2	2
NA18559	CHB	ASN	3424	1666	778	3391	1656	7734	15186		4.10921	2.22775	2.06982		4	2	2
NA18560	CHB	ASN	6900	1601	746	3469	1795	8106	15833		8.61703	2.08809	2.14805		9	2	2
NA18561	CHB	ASN	8679	1360	554	2855	1388	6576	12375		12.7594	1.88417	2.09818		13	2	2
NA18562	CHB	ASN	5629	1285	527	2688	1316	6133	11890		8.75846	1.90369	2.09178		9	2	2
NA18563	CHB	ASN	8567	1689	697	3269	1645	7623	15229		10.1414	2.0703	2.06219		10	2	2
NA18564	CHB	ASN	6376	2000	784	4090	1998	9375	18240		6.37409	1.86127	2.0727		6	2	2
NA18565	CHB	ASN	5807	1312	550	2746	1392	6303	12523		8.84948	1.94481	2.1182		9	2	2
NA18566	CHB	ASN	11039	1635	583	3179	1487	7150	13567		13.4993	1.78071	2.05622		13	2	2
NA18567	CHB	ASN	6771	1704	678	3309	1524	7518	13816		7.9448	1.98952	2.04644		8	2	2
NA18570	CHB	ASN	8104	1631	571	3147	1440	7069	13088		9.93448	1.76179	2.04655		10	2	2
NA18571	CHB	ASN	6241	1655	639	3275	1613	7455	14172		7.53973	1.89455	2.13661		8	2	2
NA18572	CHB	ASN	2807	964	358	1779	849	4194	8429		5.8219	1.95399	1.92678		6	2	2
NA18573	CHB	ASN	6711	1650	670	3354	1633	7674	14722		8.13211	1.93967	2.08882		8	2	2
NA18574	CHB	ASN	2441	1243	494	2349	1066	5098	9331		3.92642	2.04202	2.11645		4	2	2
NA18577	CHB	ASN	11159	2236	839	4166	2095	9452	17986		9.97822	1.9555	2.18735		10	2	2
NA18579	CHB	ASN	7544	1756	769	3677	1916	8468	16176		8.58968	2.03071	2.22726		9	2	2
NA18582	CHB	ASN	7206	1766	725	3517	1658	8058	15472		8.15837	2.00162	2.01859		8	2	2
NA18592	CHB	ASN	10984	1633	585	3195	1612	7360	14652		13.4485	1.77787	2.09793		13	2	2
NA18593	CHB	ASN	9452	1737	683	3240	1721	7399	13907		10.8799	2.04687	2.31401		11	2	2
NA18595	CHB	ASN	7651	1872	684	3729	1877	8569	16830		8.17169	1.78106	2.11706		8	2	2
NA18596	CHB	ASN	8146	1471	636	3341	1716	7647	14508		11.0721	1.8484	2.21887		11	2	2
NA18597	CHB	ASN	8157	1572	307	3048	1508	7174	13993		10.3747	0.978	2.04093		10	1	2
NA18599	CHB	ASN	13664	1909	747	3651	1831	8436	15813		14.3111	1.98666	2.16312		14	2	2
NA18602	CHB	ASN	6009	1033	380	2003	909	4694	9253		11.6306	1.84212	1.86711		12	2	2
NA18603	CHB	ASN	12855	2139	836	4173	2023	9830	18937		12.016	1.94524	2.01459		12	2	2
NA18605	CHB	ASN	7651	1783	752	3574	1887	8356	15989		8.57959	2.04305	2.22049		9	2	2
NA18606	CHB	ASN	9654	1880	729	3510	1807	8322	15441		10.2671	2.01667	2.17843		10	2	2
NA18608	CHB	ASN	11849	1805	785	3757	2010	8841	16686		13.1251	2.02882	2.25571		13	2	2
NA18609	CHB	ASN	1502	711	298	1614	798	3669	7449		4.22377	1.79279	2.05619		4	2	2
NA18610	CHB	ASN	4525	1497	620	2901	1431	6452	11990		6.04361	2.0752	2.22289		6	2	2
NA18611	CHB	ASN	4841	1163	484	2270	1134	5195	9730		8.32252	2.07031	2.17663		8	2	2
NA18612	CHB	ASN	8619	2114	891	4082	1934	9103	17641		8.15176	2.11944	2.07165		8	2	2
NA18613	CHB	ASN	3812	744	294	1636	790	4001	8177		10.2442	1.74494	1.85839		10	2	2
NA18614	CHB	ASN	7514	1647	266	3154	1660	7677	15402		9.12173	0.818909	2.06052		9	1	2
NA18615	CHB	ASN	3927	1328	470	2473	1109	5544	10704		5.91238	1.84539	1.95532		6	2	2
NA18616	CHB	ASN	4140	1395	556	2650	1270	6203	11467		5.9337	2.03725	2.05899		6	2	2
NA18617	CHB	ASN	3708	1811	697	3299	1640	7580	14726		4.09375	2.05147	2.10624		4	2	2
NA18618	CHB	ASN	2126	809	258	1471	729	3454	6896		5.2543	1.70303	2.01778		5	2	2
NA18619	CHB	ASN	2381	599	187	985	426	2241	4218		7.94753	1.84341	1.88943		8	2	2
NA18620	CHB	ASN	9925	1906	625	3351	1621	7454	13588		10.4114	1.81101	2.2069		10	2	2
NA18621	CHB	ASN	6868	2035	816	3926	2034	9285	17716		6.74785	2.01816	2.15803		7	2	2
NA18622	CHB	ASN	15913	2543	996	4923	2397	11189	21530		12.5114	1.96447	2.09872		13	2	2
NA18623	CHB	ASN	8062	2745	966	5038	2402	11334	21433		5.87219	1.86181	2.10002		6	2	2
NA18624	CHB	ASN	10344	2178	413	4182	2157	9582	17909		9.49577	0.958918	2.24774		9	1	2
NA18626	CHB	ASN	5597	1851	793	3622	1836	8739	17863		6.04573	2.12589	1.97717		6	2	2
NA18627	CHB	ASN	8345	1644	658	3337	1742	7911	16132		10.149	1.91463	2.07561		10	2	2
NA18628	CHB	ASN	4148	1513	510	2802	1347	6561	12758		5.4815	1.76733	1.99742		5	2	2
NA18630	CHB	ASN	3069	796	346	1470	706	3421	7462		7.70874	2.28546	1.85841		8	2	2
NA18631	CHB	ASN	2028	1003	264	1850	818	4017	7358		4.04266	1.38563	2.0601		4	1	2
NA18632	CHB	ASN	6586	1972	781	4110	2038	9156	18161		6.67751	1.84512	2.13726		7	2	2
NA18633	CHB	ASN	6584	2180	843	4375	2071	10251	20128		6.03856	1.87096	1.95296		6	2	2
NA18634	CHB	ASN	5974	1018	393	1937	1082	4639	9197		11.7332	1.97006	2.24028		12	2	2
NA18635	CHB	ASN	6512	1466	680	2989	1454	7193	13747		8.88137	2.20901	1.98918		9	2	2
NA18636	CHB	ASN	9142	2199	826	4189	2184	10033	19494		8.31219	1.91463	2.11894		8	2	2
NA18637	CHB	ASN	15718	1986	726	3846	1755	8716	16002		15.8241	1.83292	2.034		16	2	2
NA18638	CHB	ASN	5246	1596	608	3193	1583	7765	14789		6.57196	1.84893	2.01068		7	2	2
NA18639	CHB	ASN	4764	847	323	1722	748	3800	6588		11.2457	1.82131	2.06279		11	2	2
NA18640	CHB	ASN	7932	1516	569	2965	1386	6309	11609		10.4612	1.86339	2.21595		10	2	2
NA18641	CHB	ASN	6426	1505	687	3210	1557	7470	13988		8.53697	2.0781	2.07867		9	2	2
NA18642	CHB	ASN	1717	865	364	1576	714	3376	6070		3.96875	2.24265	2.16539		4	2	2
NA18643	CHB	ASN	5801	1060	556	1951	857	4362	7695		10.942	2.76715	2.03623		11	3	2
NA18645	CHB	ASN	7295	1221	453	2349	1061	5171	9646		11.9456	1.87254	2.05136		12	2	2
NA18647	CHB	ASN	7036	1670	700	3440	1580	7589	13403		8.42382	1.97586	2.1562		8	2	2
NA18740	CHB	ASN	6360	1541	578	3074	1505	7048	13146		8.2519	1.82574	2.13501		8	2	2
NA18745	CHB	ASN	3042	1004	367	1946	774	4163	7267		6.05794	1.83121	1.93991		6	2	2
NA18747	CHB	ASN	6934	1650	599	3250	1382	7127	12135		8.40233	1.78961	2.05538		8	2	2
NA18748	CHB	ASN	3747	1189	468	2474	1057	5369	9346		6.30088	1.8368	2.05779		6	2	2
NA18749	CHB	ASN	8702	1782	718	3410	1553	7635	14108		9.76363	2.04449	2.04615		10	2	2
NA18757	CHB	ASN	4760	1138	427	2139	1036	4708	8372		8.36304	1.93835	2.26902		8	2	2
NA18853	YRI	AFR	3150	1065	299	1768	854	3975	7859		5.91372	1.64212	2.06734		6	2	2
NA18856	YRI	AFR	10819	2535	867	4578	2260	10166	19206		8.53314	1.8389	2.20425		9	2	2
NA18858	YRI	AFR	4188	1103	403	2031	954	4883	9352		7.59156	1.92668	1.91989		8	2	2
NA18861	YRI	AFR	3658	1211	443	2264	1105	5344	10445		6.03948	1.89995	2.00491		6	2	2
NA18867	YRI	AFR	8416	3244	1644	5676	4106	13089	25437		5.1871	2.81239	3.05317		5	3	3
NA18868	YRI	AFR	10198	3196	1320	6132	3029	13960	27921		6.37981	2.0902	2.0719		6	2	2
NA18870	YRI	AFR	6710	2300	778	4377	2176	10369	21166		5.83303	1.72591	1.97675		6	2	2
NA18871	YRI	AFR	2725	1080	549	2008	1530	4604	9145		5.04478	2.65475	3.18791		5	3	3
NA18873	YRI	AFR	8837	1792	927	2882	1431	6514	12495		9.85976	3.12321	2.15659		10	3	2
NA18874	YRI	AFR	4407	1104	818	1562	1733	3685	6744		7.9813	5.08496	4.76039		8	5	5
NA18907	YRI	AFR	2981	1083	638	2159	1778	5189	9901		5.50343	2.86935	3.37543		6	3	3
NA18908	YRI	AFR	6639	1743	879	3049	1308	6796	12438		7.61562	2.79928	1.94816		8	3	2
NA18909	YRI	AFR	3752	1033	631	2091	1097	4896	9642		7.2621	2.93016	2.16166		7	3	2
NA18910	YRI	AFR	7797	1793	574	3167	1575	6899	13161		8.69455	1.75986	2.24924		9	2	2
NA18912	YRI	AFR	8408	2985	1054	5561	2721	13313	27282		5.63181	1.84036	1.92018		6	2	2
NA18916	YRI	AFR	4826	1285	813	2582	1304	6050	11918		7.50903	3.05738	2.07905		8	3	2
NA18917	YRI	AFR	3799	1161	183	2200	1131	5185	10325		6.5424	0.807688	2.08899		7	1	2
NA18923	YRI	AFR	4053	989	434	1992	979	4857	9731		8.1937	2.11551	1.92253		8	2	2
NA18924	YRI	AFR	3591	1252	524	2434	1253	5865	12122		5.7347	2.09038	1.99562		6	2	2
NA18933	YRI	AFR	3425	1174	413	2238	1160	5165	10148		5.833	1.79187	2.17012		6	2	2
NA18934	YRI	AFR	3380	794	296	1566	794	3702	7852		8.5113	1.83534	1.96868		9	2	2
NA18939	JPT	ASN	8915	3066	1032	5564	2519	12143	21361		5.81365	1.80098	2.15386		6	2	2
NA18940	JPT	ASN	6008	1225	463	2464	1291	5802	11447		9.80604	1.82455	2.14412		10	2	2
NA18941	JPT	ASN	4761	1183	441	2306	1161	5266	10371		8.04661	1.85693	2.12699		8	2	2
NA18942	JPT	ASN	8674	1450	563	2735	1430	6216	11832		11.9605	1.99879	2.26983		12	2	2
NA18943	JPT	ASN	5857	1195	410	2297	1187	5464	10712		9.79957	1.73316	2.10216		10	2	2
NA18944	JPT	ASN	6664	1121	444	2175	1179	4967	10376		11.8858	1.98216	2.20135		12	2	2
NA18945	JPT	ASN	3349	1621	701	3031	1465	7115	13824		4.13078	2.24568	2.00432		4	2	2
NA18946	JPT	ASN	11685	2366	896	4845	2280	10896	19877		9.87447	1.79568	2.12252		10	2	2
NA18947	JPT	ASN	6727	1105	488	2204	1146	5088	10242		12.1719	2.14993	2.14155		12	2	2
NA18948	JPT	ASN	5235	1069	412	2046	1011	4733	9590		9.79126	1.95527	2.0221		10	2	2
NA18949	JPT	ASN	3909	856	382	1813	997	4238	8792		9.13044	2.04588	2.19198		9	2	2
NA18950	JPT	ASN	14870	2693	913	4798	2390	10874	20633		11.0401	1.84768	2.17309		11	2	2
NA18951	JPT	ASN	3003	935	366	2000	1005	4731	9988		6.4216	1.77691	1.95602		6	2	2
NA18952	JPT	ASN	5132	1276	526	2389	1290	5983	11685		8.04147	2.13789	2.09165		8	2	2
NA18953	JPT	ASN	6894	1691	519	3191	1613	7409	14988		8.15131	1.57927	2.06315		8	2	2
NA18954	JPT	ASN	2276	741	297	1345	554	2949	5179		6.14121	2.14412	1.9526		6	2	2
NA18956	JPT	ASN	3311	1095	458	2232	1153	5351	9931		6.04567	1.99245	2.1614		6	2	2
NA18957	JPT	ASN	4449	1428	552	2749	1301	6054	10848		6.22922	1.94975	2.20509		6	2	2
NA18959	JPT	ASN	8750	2931	1023	5580	3002	13150	26119		5.96887	1.78015	2.19002		6	2	2
NA18960	JPT	ASN	14008	3609	1190	6029	3137	13558	26060		7.76049	1.91654	2.26834		8	2	2
NA18961	JPT	ASN	3841	1253	459	2380	1164	5454	10729		6.12905	1.87263	2.06054		6	2	2
NA18962	JPT	ASN	4440	1136	403	1987	977	4412	7692		7.81456	1.96935	2.31234		8	2	2
NA18963	JPT	ASN	5414	1615	544	2769	1331	6210	11209		6.70263	1.90762	2.18898		7	2	2
NA18964	JPT	ASN	3832	917	382	1710	773	3813	6852		8.35518	2.16912	2.07637		8	2	2
NA18965	JPT	ASN	7273	1155	459	2285	1192	5360	11032		12.5902	1.95048	2.0832		13	2	2
NA18966	JPT	ASN	4410	1507	537	3034	1594	7412	14835		5.85093	1.7186	2.05259		6	2	2
NA18968	JPT	ASN	7979	2047	758	4139	2137	9951	19940		7.79346	1.77824	2.0481		8	2	2
NA18971	JPT	ASN	9128	2452	904	4689	2280	10673	20685		7.44312	1.87199	2.08292		7	2	2
NA18973	JPT	ASN	3197	895	383	1889	1033	4660	9219		7.14199	1.96871	2.1322		7	2	2
NA18974	JPT	ASN	9509	2422	849	4496	2513	10816	22663		7.84983	1.83357	2.15034		8	2	2
NA18975	JPT	ASN	11195	1994	752	3774	1892	8733	17223		11.2253	1.93478	2.08819		11	2	2
NA18976	JPT	ASN	10268	2420	1019	4898	2454	11515	22755		8.48341	2.02009	2.05138		8	2	2
NA18977	JPT	ASN	3738	1307	449	2602	990	5582	10116		5.71825	1.67554	1.80666		6	2	2
NA18978	JPT	ASN	6059	1569	654	3331	1808	8045	16131		7.72107	1.90642	2.1424		8	2	2
NA18980	JPT	ASN	8808	1859	669	3427	1675	8322	15812		9.47322	1.89552	1.98825		9	2	2
NA18981	JPT	ASN	5269	1754	636	3392	1887	8253	16725		6.00618	1.82061	2.16422		6	2	2
NA18982	JPT	ASN	16457	2763	953	4998	2487	11262	22881		11.9088	1.85145	2.0867		12	2	2
NA18983	JPT	ASN	16196	3347	1219	6151	3174	14159	29057		9.67502	1.9243	2.10401		10	2	2
NA18984	JPT	ASN	11151	2135	697	3164	1655	7068	13208		10.4428	2.139	2.33831		10	2	2
NA18985	JPT	ASN	7977	1601	550	2895	1513	6340	12156		9.96203	1.84472	2.34341		10	2	2
NA18986	JPT	ASN	17005	4176	1363	7498	3762	17602	35579		8.14171	1.76509	2.02651		8	2	2
NA18987	JPT	ASN	5864	1131	407	2059	971	4664	8668		10.3665	1.91935	2.08646		10	2	2
NA18988	JPT	ASN	17104	3478	1330	5840	2922	13451	25859		9.83259	2.21133	2.12943		10	2	2
NA18989	JPT	ASN	19599	2996	1164	5391	2666	11997	23896		13.0795	2.09652	2.12783		13	2	2
NA18990	JPT	ASN	5494	1330	456	2490	1202	5408	10253		8.25918	1.7782	2.19873		8	2	2
NA18992	JPT	ASN	3313	848	314	1422	709	3204	5530		7.81134	2.1441	2.32552		8	2	2
NA18994	JPT	ASN	4032	710	280	1387	563	3019	5004		11.3543	1.96018	2.01029		11	2	2
NA18995	JPT	ASN	6221	1136	427	2112	958	4446	7886		10.9492	1.96313	2.22545		11	2	2
NA18998	JPT	ASN	10046	2033	849	3870	1919	8852	16332		9.87997	2.13016	2.18291		10	2	2
NA18999	JPT	ASN	4528	1337	489	2398	1174	5413	10103		6.77134	1.98005	2.16758		7	2	2
NA19000	JPT	ASN	15508	3884	1235	6824	3472	15762	31550		7.98319	1.75729	2.1023		8	2	2
NA19002	JPT	ASN	4982	999	324	1616	703	3545	6675		9.97098	1.94679	1.97056		10	2	2
NA19003	JPT	ASN	7101	1748	574	3122	1613	7031	14030		8.12228	1.78523	2.19403		8	2	2
NA19004	JPT	ASN	9213	2498	807	4136	2096	9398	16652		7.37409	1.89456	2.30499		7	2	2
NA19005	JPT	ASN	11361	1872	630	3516	1744	7910	15399		12.1342	1.73983	2.14343		12	2	2
NA19007	JPT	ASN	8745	1767	625	3249	1597	7047	13467		9.89516	1.86787	2.23018		10	2	2
NA19009	JPT	ASN	3949	857	281	1424	715	3237	6237		9.21311	1.91607	2.16202		9	2	2
NA19010	JPT	ASN	8591	1702	613	3167	1473	7261	13625		10.0922	1.87944	2.02038		10	2	2
NA19012	JPT	ASN	9598	1815	1018	3460	1716	7949	15019		10.5731	2.85685	2.14033		11	3	2
NA19020	LWK	AFR	3649	1374	848	2640	1229	5852	10704		5.30991	3.11894	2.12659		5	3	2
NA19028	LWK	AFR	5738	1480	567	2858	1366	6119	11394		7.75173	1.92635	2.23448		8	2	2
NA19035	LWK	AFR	4169	1447	570	2851	1290	6129	11174		5.76054	1.9413	2.13577		6	2	2
NA19036	LWK	AFR	4920	1163	431	2200	959	4635	8085		8.45834	1.90226	2.15982		8	2	2
NA19038	LWK	AFR	5706	1803	638	3472	1604	7863	14339		6.32755	1.78425	2.06966		6	2	2
NA19041	LWK	AFR	5345	1746	637	3262	1647	7427	13859		6.12073	1.89614	2.21659		6	2	2
NA19054	JPT	ASN	12347	2538	820	4890	2430	11350	22794		9.72679	1.62825	2.03882		10	2	2
NA19055	JPT	ASN	9453	2213	587	3283	1517	7075	13429		8.54059	1.73613	2.1195		9	2	2
NA19056	JPT	ASN	8369	1703	648	3294	1445	7063	13402		9.82559	1.91015	2.02275		10	2	2
NA19057	JPT	ASN	4129	1200	390	1888	904	4485	8042		6.8796	2.00576	2.06732		7	2	2
NA19058	JPT	ASN	7316	1768	618	3310	1691	7835	14978		8.27354	1.81291	2.12348		8	2	2
NA19059	JPT	ASN	6708	1248	479	2315	1126	5067	9937		10.7468	2.00909	2.1499		11	2	2
NA19060	JPT	ASN	5357	1681	592	3058	1390	6649	12547		6.37168	1.87975	2.07439		6	2	2
NA19062	JPT	ASN	5769	1332	438	2280	1074	4922	8999		8.65956	1.86533	2.21014		9	2	2
NA19063	JPT	ASN	8866	1818	601	3103	1517	7163	14031		9.75065	1.88065	2.0505		10	2	2
NA19064	JPT	ASN	9292	1541	783	2588	1354	5977	11352		12.0561	2.93774	2.23837		12	3	2
NA19065	JPT	ASN	11719	3014	924	5254	2633	12110	23678		7.77404	1.70764	2.10766		8	2	2
NA19066	JPT	ASN	14505	3690	1312	7289	3586	16631	33128		7.85943	1.74776	2.06455		8	2	2
NA19067	JPT	ASN	5834	1264	467	2181	1050	4935	9148		9.22824	2.07911	2.1359		9	2	2
NA19068	JPT	ASN	16377	4184	1542	7916	3903	18582	38040		7.82605	1.89145	1.97469		8	2	2
NA19070	JPT	ASN	7552	1963	726	3505	1634	8044	15726		7.69204	2.01124	1.96929		8	2	2
NA19072	JPT	ASN	12035	2993	1163	5524	2616	11952	22189		8.03969	2.04429	2.19507		8	2	2
NA19074	JPT	ASN	5546	1108	442	2282	1046	4891	9084		10.0078	1.88071	2.1442		10	2	2
NA19075	JPT	ASN	6092	1106	471	2048	990	4493	8676		11.013	2.23309	2.15362		11	2	2
NA19076	JPT	ASN	3871	713	316	1424	648	3311	6400		10.8551	2.15473	1.9116		11	2	2
NA19077	JPT	ASN	4503	1125	413	2031	980	4696	8713		8.00293	1.97449	2.09371		8	2	2
NA19078	JPT	ASN	7954	1547	588	2966	1468	6665	12546		10.28	1.92496	2.18908		10	2	2
NA19079	JPT	ASN	6588	1077	399	2051	1078	4663	8998		12.2303	1.88896	2.26059		12	2	2
NA19080	JPT	ASN	3545	802	338	1557	746	3548	6460		8.83775	2.10787	2.13539		9	2	2
NA19081	JPT	ASN	2935	573	212	880	398	1863	3695		10.2413	2.33921	2.0514		10	2	2
NA19082	JPT	ASN	2658	692	243	1334	613	3176	6532		7.67978	1.76875	1.80891		8	2	2
NA19083	JPT	ASN	5029	1164	394	2157	982	4744	8928		8.6383	1.77362	2.05762		9	2	2
NA19084	JPT	ASN	2389	859	319	1548	695	3272	5807		5.56061	2.00095	2.19297		6	2	2
NA19085	JPT	ASN	10380	2629	953	5079	2237	11060	20187		7.89417	1.82192	2.0509		8	2	2
NA19087	JPT	ASN	5320	1402	459	2435	1197	5611	9806		7.58688	1.83033	2.22423		8	2	2
NA19088	JPT	ASN	2763	981	344	1782	786	3996	7583		5.63134	1.87442	1.94463		6	2	2
NA19093	YRI	AFR	5532	1214	577	2642	1429	6653	13194		9.11094	2.1206	2.06264		9	2	2
NA19095	YRI	AFR	5486	1920	769	3553	1699	8306	16343		5.71287	2.10158	1.97461		6	2	2
NA19096	YRI	AFR	5593	1371	496	2709	1162	5769	10515		8.15656	1.77782	2.04424		8	2	2
NA19098	YRI	AFR	7028	1635	630	3346	1607	7579	14567		8.59436	1.82823	2.07877		9	2	2
NA19099	YRI	AFR	2126	1302	763	2557	1900	5977	11897		3.26477	2.89741	3.04522		3	3	3
NA19102	YRI	AFR	14169	3210	1745	6045	3075	14170	28117		8.82539	2.80295	2.08317		9	3	2
NA19107	YRI	AFR	3761	1171	490	2247	1221	5376	10712		6.42164	2.11743	2.1742		6	2	2
NA19108	YRI	AFR	3227	1092	455	2070	1253	4912	9912		5.90848	2.13431	2.42143		6	2	2
NA19113	YRI	AFR	5056	1246	519	2504	1151	5627	10631		8.11314	2.01256	2.02812		8	2	2
NA19114	YRI	AFR	3671	1168	439	2235	1302	5381	10689		6.28407	1.90723	2.32103		6	2	2
NA19116	YRI	AFR	3390	1064	618	1886	1799	4258	8157		6.37027	3.18172	4.15117		6	3	4
NA19117	YRI	AFR	4856	1572	602	2917	1298	6401	10914		6.17626	2.0039	2.14753		6	2	2
NA19118	YRI	AFR	5340	1353	481	2402	1039	5176	9169		7.8912	1.94441	2.07492		8	2	2
NA19119	YRI	AFR	13096	2183	1785	4255	2039	9491	18458		11.9946	4.07337	2.08996		12	4	2
NA19121	YRI	AFR	6474	1582	609	3189	1460	7227	13278		8.18212	1.85429	2.03976		8	2	2
NA19129	YRI	AFR	5364	1235	601	2295	1144	5335	10467		8.68403	2.54277	2.07396		9	3	2
NA19130	YRI	AFR	5051	1391	478	2206	1052	4981	8960		7.26022	2.10396	2.16176		7	2	2
NA19131	YRI	AFR	8323	2216	854	4489	2105	10519	20064		7.50948	1.84724	1.97178		8	2	2
NA19137	YRI	AFR	2178	1454	884	3009	2372	7274	14498		2.99497	2.85263	3.12106		3	3	3
NA19138	YRI	AFR	5261	1319	532	2765	1423	6616	13385		7.97486	1.86824	2.03817		8	2	2
NA19146	YRI	AFR	3517	1659	623	3025	1287	6626	11861		4.23863	1.99976	1.99434		4	2	2
NA19147	YRI	AFR	2193	948	429	2051	1014	4864	9400		4.62519	2.03099	2.03649		5	2	2
NA19149	YRI	AFR	3383	859	308	1538	641	3338	5596		7.87424	1.94451	2.05541		8	2	2
NA19152	YRI	AFR	7256	2782	3041	5282	6535	12165	24437		5.21483	5.59028	5.11478		5	6	5
NA19160	YRI	AFR	2832	1026	378	1920	994	4543	9374		5.51881	1.91164	2.0461		6	2	2
NA19171	YRI	AFR	6066	2038	814	4024	3060	9407	18527		5.95111	1.96418	3.13816		6	2	3
NA19172	YRI	AFR	5109	1652	568	3112	1557	7217	14269		6.18337	1.77225	2.07596		6	2	2
NA19175	YRI	AFR	2982	1544	610	3040	1572	7396	15035		3.86154	1.94837	2.00766		4	2	2
NA19185	YRI	AFR	3791	1178	382	2129	946	4544	8065		6.4344	1.74222	2.1493		6	2	2
NA19189	YRI	AFR	4059	1467	533	2711	1169	5769	10353		5.53208	1.90903	2.07722		6	2	2
NA19190	YRI	AFR	3639	1213	444	2271	1090	5180	9918		5.9982	1.89837	2.0682		6	2	2
NA19197	YRI	AFR	2874	1062	406	1996	994	4570	9395		5.41081	1.97506	2.03907		5	2	2
NA19198	YRI	AFR	2808	1030	393	1974	1003	4511	9159		5.45079	1.93313	2.10193		5	2	2
NA19200	YRI	AFR	3578	957	1042	2054	2709	4872	9413		7.47529	4.92587	5.43269		7	5	5
NA19204	YRI	AFR	6946	2010	1162	3813	2029	9036	17937		6.90937	2.95907	2.15496		7	3	2
NA19207	YRI	AFR	3358	1089	429	2237	1057	4876	9381		6.16528	1.86212	2.1239		6	2	2
NA19209	YRI	AFR	3324	1143	400	2273	1103	5153	10087		5.81453	1.70874	2.07337		6	2	2
NA19213	YRI	AFR	14343	3814	1235	6860	3228	15372	30059		7.51898	1.74807	2.03548		8	2	2
NA19222	YRI	AFR	3526	1410	808	2821	2279	6830	14102		4.99992	2.78115	3.11903		5	3	3
NA19223	YRI	AFR	3788	940	491	1849	917	4326	8861		8.05716	2.57846	1.99209		8	3	2
NA19225	YRI	AFR	8026	1325	516	2569	1375	5866	11871		12.1111	1.9503	2.2208		12	2	2
NA19235	YRI	AFR	4657	1634	593	2990	1358	6314	12632		5.69841	1.92575	2.05338		6	2	2
NA19236	YRI	AFR	5579	1368	497	2761	1431	6436	12921		8.15399	1.74786	2.11781		8	2	2
NA19247	YRI	AFR	5441	1554	810	2920	2050	6365	11929		7.00047	2.6935	3.2102		7	3	3
NA19248	YRI	AFR	5225	1352	737	2355	1109	5124	9621		7.72697	3.03873	2.15463		8	3	2
NA19256	YRI	AFR	3825	1229	985	2308	1854	5436	10913		6.22271	4.14396	3.24866		6	4	3
NA19257	YRI	AFR	2485	1226	480	2287	1212	5545	11258		4.05262	2.03794	2.06634		4	2	2
NA19307	LWK	AFR	13301	1977	705	3981	1782	8663	15251		13.4517	1.71954	2.13472		13	2	2
NA19308	LWK	AFR	7597	1985	1302	3960	2090	9145	17201		7.65211	3.1925	2.27257		8	3	2
NA19309	LWK	AFR	2637	1320	538	2360	1093	5369	9763		3.99426	2.21353	2.06924		4	2	2
NA19310	LWK	AFR	4435	1723	1021	3300	3051	7360	13655		5.14645	3.00419	4.1591		5	3	4
NA19311	LWK	AFR	3374	1135	493	2318	1167	5275	10618		5.94359	2.06514	2.10354		6	2	2
NA19312	LWK	AFR	6489	820	285	1250	584	2871	5298		15.8221	2.21386	2.048		16	2	2
NA19313	LWK	AFR	1728	533	179	747	358	1652	3108		6.48211	2.32674	2.15458		6	2	2
NA19315	LWK	AFR	5644	1532	728	2713	1325	6006	12245		7.36594	2.60554	2.07977		7	3	2
NA19316	LWK	AFR	6311	1480	476	2828	1395	6355	13219		8.52582	1.63434	2.04165		9	2	2
NA19317	LWK	AFR	3163	1629	497	2876	1385	6475	13203		3.8822	1.67797	2.0163		4	2	2
NA19318	LWK	AFR	3130	1130	425	2099	1071	5063	10303		5.53816	1.96604	1.99671		6	2	2
NA19319	LWK	AFR	1857	1355	772	2564	1928	6048	12759		2.74014	2.92358	2.9368		3	3	3
NA19321	LWK	AFR	2498	836	344	1878	941	4277	8675		5.97428	1.7786	2.08132		6	2	2
NA19324	LWK	AFR	3926	759	281	1584	775	3665	7643		10.3421	1.72253	1.96337		10	2	2
NA19327	LWK	AFR	3235	971	556	1983	1100	4653	9767		6.66124	2.7225	2.18531		7	3	2
NA19328	LWK	AFR	2669	864	321	1723	896	4068	8200		6.17639	1.80899	2.09228		6	2	2
NA19331	LWK	AFR	5575	1839	584	3389	1562	7605	15076		6.06126	1.67323	1.9729		6	2	2
NA19332	LWK	AFR	4677	1745	1545	3256	3977	7103	13427		5.35885	4.60744	5.54949		5	5	6
NA19334	LWK	AFR	5794	1832	662	3526	1702	7871	15109		6.32343	1.82302	2.12176		6	2	2
NA19338	LWK	AFR	3641	1628	1165	3031	2902	6855	13135		4.47163	3.73212	4.15883		4	4	4
NA19346	LWK	AFR	6917	2280	762	4571	2123	9828	19338		6.06572	1.61867	2.08526		6	2	2
NA19347	LWK	AFR	11517	2294	836	4314	2179	9884	19209		10.038	1.88166	2.14563		10	2	2
NA19350	LWK	AFR	4009	1746	923	2893	2041	6471	11975		4.59083	3.09791	3.16977		5	3	3
NA19351	LWK	AFR	3890	1408	531	2858	1423	6653	13509		5.52391	1.80405	2.02189		6	2	2
NA19355	LWK	AFR	2890	1085	691	2175	1738	5072	10248		5.32559	3.08485	3.24995		5	3	3
NA19360	LWK	AFR	3448	1449	887	2989	1496	6821	13316		4.75772	2.88146	2.12825		5	3	2
NA19372	LWK	AFR	4127	1148	662	2282	1081	5234	10056		7.18774	2.81681	2.02537		7	3	2
NA19374	LWK	AFR	5219	1209	666	2507	1311	5803	11551		8.63099	2.5795	2.16416		9	3	2
NA19375	LWK	AFR	2903	1210	601	2365	1644	5391	10246		4.79691	2.46751	3.01186		5	2	3
NA19376	LWK	AFR	3287	1113	425	2168	1050	5165	10620		5.90479	1.90347	1.9056		6	2	2
NA19377	LWK	AFR	2990	1185	732	2383	1767	5625	11181		5.0449	2.98265	3.01202		5	3	3
NA19379	LWK	AFR	2110	1176	439	2329	1210	5473	10970		3.58736	1.83025	2.1081		4	2	2
NA19380	LWK	AFR	4054	1163	480	2228	1269	5368	11592		6.96953	2.0919	2.14349		7	2	2
NA19383	LWK	AFR	4270	1386	564	2842	1394	6666	12942		6.15977	1.92695	2.03665		6	2	2
NA19384	LWK	AFR	2142	1091	419	2188	1113	5270	10751		3.9255	1.85944	1.99018		4	2	2
NA19385	LWK	AFR	4370	1168	474	2231	1192	5467	11119		7.48063	2.06298	2.05883		7	2	2
NA19390	LWK	AFR	5093	1260	536	2663	1419	6466	12484		8.0817	1.95438	2.14516		8	2	2
NA19391	LWK	AFR	5232	1063	385	2265	1121	5405	10552		9.84089	1.65047	2.01252		10	2	2
NA19393	LWK	AFR	3239	1028	410	2196	1140	5449	10677		6.29967	1.81287	2.02518		6	2	2
NA19394	LWK	AFR	2750	1189	646	2229	1741	5214	9874		4.62435	2.81409	3.30562		5	3	3
NA19395	LWK	AFR	3603	1158	702	2326	1132	5421	10900		6.22093	2.93051	1.98695		6	3	2
NA19397	LWK	AFR	2448	1335	477	2701	1306	6238	11825		3.66632	1.71478	2.07128		4	2	2
NA19399	LWK	AFR	3780	1106	630	2153	1104	5332	10501		6.83339	2.84127	1.99752		7	3	2
NA19401	LWK	AFR	2149	1062	378	2213	1173	5282	10674		4.04587	1.65854	2.10601		4	2	2
NA19403	LWK	AFR	3272	1072	418	2174	1082	5259	10442		6.10265	1.86695	1.97418		6	2	2
NA19404	LWK	AFR	2304	1219	510	2496	1197	5586	10774		3.77901	1.984	2.09603		4	2	2
NA19428	LWK	AFR	4998	1160	469	2450	1259	6023	12228		8.61466	1.85876	1.97617		9	2	2
NA19429	LWK	AFR	4370	1005	442	1759	842	3735	6903		8.69391	2.4399	2.26745		9	2	2
NA19430	LWK	AFR	985	864	356	1668	857	3935	7931		2.27941	2.07238	2.06901		2	2	2
NA19431	LWK	AFR	2034	619	240	1173	561	2632	4944		6.56992	1.98668	2.12133		7	2	2
NA19434	LWK	AFR	3577	926	345	1652	701	3455	6788		7.72338	2.0278	1.96055		8	2	2
NA19435	LWK	AFR	3243	1094	427	2283	1198	5420	10872		5.92692	1.81609	2.10654		6	2	2
NA19436	LWK	AFR	2295	794	264	1385	694	3137	6435		5.77912	1.85084	2.07703		6	2	2
NA19437	LWK	AFR	2633	1316	518	2581	1287	6113	12337		4.00032	1.94875	1.99834		4	2	2
NA19438	LWK	AFR	5327	995	409	2048	1046	4654	8611		10.7043	1.93914	2.25897		11	2	2
NA19439	LWK	AFR	4423	1410	528	2751	1360	6150	12288		6.27188	1.86363	2.11306		6	2	2
NA19440	LWK	AFR	14540	2776	1095	5724	2663	12563	22942		10.4724	1.8575	2.14866		10	2	2
NA19443	LWK	AFR	6986	1735	663	3019	1321	6545	11667		8.05061	2.13239	2.07793		8	2	2
NA19445	LWK	AFR	5122	1449	574	2624	1392	5942	11376		7.06758	2.12404	2.30265		7	2	2
NA19446	LWK	AFR	5407	1298	1079	2650	2918	6494	12430		8.32878	3.95358	4.41732		8	4	4
NA19448	LWK	AFR	1658	638	448	1420	1001	3222	6266		5.19593	3.06341	3.02236		5	3	3
NA19449	LWK	AFR	4694	887	322	1555	686	3406	5786		10.5808	2.01067	2.13796		11	2	2
NA19451	LWK	AFR	2519	935	502	1610	1119	3388	6286		5.38662	3.02756	3.31368		5	3	3
NA19452	LWK	AFR	4236	1049	292	1928	806	4127	7387		8.07384	1.47059	2.00537		8	1	2
NA19455	LWK	AFR	4090	1101	321	1661	641	3458	5981		7.42738	1.87651	1.94544		7	2	2
NA19456	LWK	AFR	2484	628	240	1275	646	3212	6446		7.90846	1.82775	1.91616		8	2	2
NA19457	LWK	AFR	2946	1023	298	1818	796	4077	7696		5.7578	1.59161	1.93692		6	2	2
NA19461	LWK	AFR	3314	851	305	1654	762	3517	6282		7.78615	1.79052	2.22771		8	2	2
NA19462	LWK	AFR	5535	1253	462	2440	1255	5682	10787		8.83215	1.83852	2.18305		9	2	2
NA19463	LWK	AFR	7221	2218	1241	4077	2098	9103	17751		6.50932	2.95561	2.23812		7	3	2
NA19466	LWK	AFR	2983	891	459	1419	684	3135	5790		6.69384	3.14084	2.1955		7	3	2
NA19467	LWK	AFR	4106	843	223	1301	659	2669	5199		9.73848	1.66434	2.39943		10	2	2
NA19468	LWK	AFR	1778	541	429	942	890	2036	3798		6.57104	4.42203	4.37029		7	4	4
NA19471	LWK	AFR	6630	1986	707	3575	1573	7556	13864		6.67473	1.92025	2.10376		7	2	2
NA19472	LWK	AFR	6315	2126	788	3586	1654	7827	14674		5.93895	2.13369	2.10581		6	2	2
NA19473	LWK	AFR	4779	1415	507	2549	1178	5570	10064		6.75274	1.93132	2.15855		7	2	2
NA19474	LWK	AFR	4503	2235	811	4320	2096	9858	18961		4.02832	1.82286	2.08352		4	2	2
NA19625	ASW	AFR	4340	1208	645	2297	1145	5156	10138		7.18328	2.72655	2.14472		7	3	2
NA19648	MXL	AMR	4297	1396	553	2567	1266	5939	11305		6.15431	2.09177	2.10321		6	2	2
NA19651	MXL	AMR	3049	1395	594	2884	1473	6702	13043		4.37002	1.99989	2.13713		4	2	2
NA19652	MXL	AMR	3751	1462	864	2844	2269	6930	13402		5.12979	2.94985	3.19699		5	3	3
NA19654	MXL	AMR	9377	1651	597	3177	1481	7420	14842		11.3558	1.82462	1.9058		11	2	2
NA19655	MXL	AMR	2903	1367	549	2826	1419	6624	12976		4.24598	1.88632	2.07402		4	2	2
NA19657	MXL	AMR	7566	1559	486	3063	1461	6836	12568		9.70331	1.54065	2.15698		10	2	2
NA19660	MXL	AMR	5755	1858	1340	3618	2461	8545	15417		6.19298	3.59627	2.94222		6	4	3
NA19661	MXL	AMR	16056	3787	1048	5360	2711	12818	28464		8.47699	1.89851	1.88129		8	2	2
NA19663	MXL	AMR	3200	1634	540	3003	1474	6540	12363		3.91559	1.74604	2.23385		4	2	2
NA19664	MXL	AMR	6490	1435	707	2618	1978	5892	11261		9.04258	2.6222	3.30349		9	3	3
NA19675	MXL	AMR	8450	1662	600	3300	1663	7742	15065		10.1654	1.76544	2.08887		10	2	2
NA19676	MXL	AMR	5384	2232	1168	4252	3130	9777	19100		4.82293	2.66726	3.10512		5	3	3
NA19678	MXL	AMR	9100	2922	1010	5402	2551	12349	23365		6.22674	1.81544	2.04625		6	2	2
NA19679	MXL	AMR	9568	1911	657	3844	1977	8751	17520		10.0106	1.65958	2.15584		10	2	2
NA19681	MXL	AMR	3176	1622	641	3174	1589	7127	13969		3.91498	1.96095	2.15779		4	2	2
NA19682	MXL	AMR	4694	1487	621	2917	1529	6839	14182		6.31149	2.06714	2.08373		6	2	2
NA19684	MXL	AMR	8797	1724	621	3379	1745	7835	15605		10.2023	1.78451	2.13267		10	2	2
NA19685	MXL	AMR	12493	2032	1172	4375	3286	9786	19636		12.2926	2.60115	3.1995		12	3	3
NA19700	ASW	AFR	4953	1818	345	3753	1867	8423	16478		5.44721	0.892598	2.1479		5	1	2
NA19701	ASW	AFR	4844	1515	602	3153	1601	7193	13651		6.3928	1.85391	2.20037		6	2	2
NA19703	ASW	AFR	5710	1835	2218	3774	5372	8672	16847		6.22157	5.70657	6.03057		6	6	6
NA19704	ASW	AFR	7181	1852	731	3780	1869	8612	16773		7.75253	1.87776	2.1092		8	2	2
NA19707	ASW	AFR	8022	2562	992	5336	2588	12350	23299		6.26042	1.80514	2.07971		6	2	2
NA19711	ASW	AFR	4365	1341	769	2580	1252	5852	10917		6.50811	2.89416	2.13887		7	3	2
NA19712	ASW	AFR	4324	2149	785	4435	2185	10123	19441		4.02299	1.71867	2.11726		4	2	2
NA19713	ASW	AFR	16933	2485	914	4276	2090	9511	16446		13.6241	2.07551	2.30663		14	2	2
NA19716	MXL	AMR	15536	1634	703	3025	1612	7084	14420		19.0102	2.25655	2.14749		19	2	2
NA19717	MXL	AMR	7098	1757	671	3362	1764	8047	16410		8.07726	1.93794	2.06624		8	2	2
NA19719	MXL	AMR	6434	1632	693	3242	1539	7480	14813		7.88244	2.07556	1.97768		8	2	2
NA19720	MXL	AMR	6142	2114	764	4214	2310	9730	32983		5.80904	1.76041	1.54931		6	2	2
NA19722	MXL	AMR	2754	1334	556	2907	1506	6977	14496		4.1277	1.85714	2.00918		4	2	2
NA19723	MXL	AMR	5480	1604	341	3434	1797	8269	16710		6.83087	0.964205	2.06091		7	1	2
NA19725	MXL	AMR	5660	1936	769	4151	2169	9880	20666		5.84535	1.79883	2.03419		6	2	2
NA19726	MXL	AMR	6930	1790	688	3853	2053	9267	18981		7.74069	1.73382	2.08203		8	2	2
NA19728	MXL	AMR	3719	783	169	1563	794	3681	7777		9.49651	1.04989	1.98517		9	1	2
NA19729	MXL	AMR	5378	998	380	2212	1107	5042	10218		10.7743	1.66807	2.07816		11	2	2
NA19731	MXL	AMR	1329	1412	532	2830	1529	6750	13205		1.88187	1.82533	2.19504		2	2	2
NA19732	MXL	AMR	2634	893	356	1765	848	4169	8195		5.89745	1.95849	1.96482		6	2	2
NA19734	MXL	AMR	5906	1253	517	2291	931	4774	8504		9.42415	2.19119	2.00865		9	2	2
NA19735	MXL	AMR	2609	1215	528	2243	1062	5043	9089		4.29336	2.2857	2.15282		4	2	2
NA19740	MXL	AMR	5351	1768	668	3384	1519	7502	13645		6.05135	1.91673	2.05776		6	2	2
NA19741	MXL	AMR	1327	1223	458	2109	898	4714	8205		2.16942	2.10865	1.99129		2	2	2
NA19746	MXL	AMR	3536	1179	490	2332	1114	5447	11258		5.9965	2.04025	1.9104		6	2	2
NA19747	MXL	AMR	5336	831	344	1505	783	3595	7546		12.8385	2.21941	2.01337		13	2	2
NA19749	MXL	AMR	3222	1036	423	2049	1088	4793	9744		6.21821	2.00454	2.14408		6	2	2
NA19750	MXL	AMR	2326	857	276	1636	812	3755	7321		5.42661	1.6381	2.10019		5	2	2
NA19752	MXL	AMR	2934	1397	576	2723	1234	6137	10981		4.19917	2.05395	2.06513		4	2	2
NA19755	MXL	AMR	7176	1305	244	2611	1388	6025	11971		10.9944	0.907399	2.20953		11	1	2
NA19756	MXL	AMR	2055	1010	443	1989	1063	4803	9785		4.06809	2.16264	2.08749		4	2	2
NA19758	MXL	AMR	2783	1038	376	2078	966	4754	9493		5.36063	1.75694	1.94241		5	2	2
NA19759	MXL	AMR	4010	1029	380	2020	1014	4624	9649		7.79164	1.82662	2.03521		8	2	2
NA19761	MXL	AMR	3148	1025	357	2097	1164	5172	10571		6.1406	1.65305	2.11813		6	2	2
NA19762	MXL	AMR	6449	1154	719	2590	1352	6077	12083		11.1734	2.69553	2.13279		11	3	2
NA19764	MXL	AMR	4315	1383	553	2965	1577	7199	14263		6.23819	1.81099	2.10498		6	2	2
NA19770	MXL	AMR	2929	997	361	2004	1030	4729	9167		5.87386	1.74914	2.12341		6	2	2
NA19771	MXL	AMR	4086	731	316	1707	893	4068	8110		11.1759	1.7975	2.10069		11	2	2
NA19773	MXL	AMR	2668	977	313	1855	923	4181	8450		5.45998	1.63838	2.09339		5	2	2
NA19774	MXL	AMR	1608	907	330	1704	858	3901	7711		3.54469	1.88044	2.11674		4	2	2
NA19776	MXL	AMR	6645	2321	904	4570	2312	10806	21925		5.72426	1.92074	2.02355		6	2	2
NA19777	MXL	AMR	8172	2355	503	4916	2505	11324	22806		6.93805	0.993509	2.10261		7	1	2
NA19779	MXL	AMR	4665	2271	899	4705	2423	11278	23496		4.10709	1.85531	1.99611		4	2	2
NA19780	MXL	AMR	10137	2791	972	5590	2393	12848	24303		7.26188	1.68838	1.84526		7	2	2
NA19782	MXL	AMR	11158	2238	907	4420	2225	10447	21464		9.96841	1.99251	1.99745		10	2	2
NA19783	MXL	AMR	6901	2478	916	5142	2374	11698	22779		5.56814	1.72973	1.97259		6	2	2
NA19785	MXL	AMR	2130	800	163	1608	843	3890	7645		5.3234	0.984276	2.09361		5	1	2
NA19786	MXL	AMR	2162	865	150	1603	916	3775	7790		4.99734	0.908601	2.26901		5	1	2
NA19788	MXL	AMR	8571	2856	1095	5613	2956	13278	26756		6.0003	1.89424	2.11525		6	2	2
NA19789	MXL	AMR	14837	2442	2262	4685	6078	11018	21847		12.1479	4.68812	5.29802		12	5	5
NA19794	MXL	AMR	3935	1244	486	2232	1112	5153	9721		6.32447	2.11426	2.14172		6	2	2
NA19795	MXL	AMR	4439	1428	620	2785	1301	6165	11788		6.21522	2.16163	2.076		6	2	2
NA19818	ASW	AFR	6413	1816	517	2996	1346	6430	10978		7.06066	1.67558	2.21504		7	2	2
NA19819	ASW	AFR	11016	2600	836	4068	2055	8863	16317		8.4713	1.99545	2.33799		8	2	2
NA19834	ASW	AFR	9155	2683	954	4565	2256	9968	17381		6.8224	2.02919	2.36311		7	2	2
NA19835	ASW	AFR	8393	2589	927	4479	2325	9953	18771		6.48164	2.00962	2.31881		6	2	2
NA19900	ASW	AFR	10632	2690	1270	4254	2150	9332	17521		7.90246	2.89882	2.29368		8	3	2
NA19901	ASW	AFR	8981	2895	1100	5812	2790	13239	25529		6.20263	1.83773	2.06166		6	2	2
NA19904	ASW	AFR	7475	2343	873	4473	2171	10091	19843		6.37879	1.89509	2.07769		6	2	2
NA19908	ASW	AFR	5527	1428	720	2338	1621	5263	9846		7.73857	2.99022	3.0735		8	3	3
NA19909	ASW	AFR	6488	2172	663	3731	1792	8019	15736		5.97243	1.72546	2.16107		6	2	2
NA19914	ASW	AFR	15536	3833	1468	7636	3967	17613	35768		8.10401	1.8667	2.12893		8	2	2
NA19916	ASW	AFR	5162	1641	702	3322	1665	7704	15026		6.2894	2.05188	2.09846		6	2	2
NA19917	ASW	AFR	7133	2458	932	4587	2270	9847	19523		5.80216	1.97289	2.21416		6	2	2
NA19920	ASW	AFR	12379	4131	1464	7524	3931	17084	33312		5.99142	1.88933	2.23457		6	2	2
NA19921	ASW	AFR	12900	4290	1629	8517	4118	19310	38039		6.01218	1.85716	2.05706		6	2	2
NA19922	ASW	AFR	3239	1501	642	3090	1587	7062	13183		4.31449	2.0174	2.24567		4	2	2
NA19923	ASW	AFR	5157	1672	700	3000	1357	6816	12050		6.16681	2.26565	2.06056		6	2	2
NA19982	ASW	AFR	8321	2643	1129	5431	2797	12572	24711		6.29474	2.0185	2.14916		6	2	2
NA19984	ASW	AFR	6052	2047	789	4103	2034	9326	17048		5.91127	1.8672	2.20933		6	2	2
NA19985	ASW	AFR	4689	987	345	1970	999	4660	9140		9.49867	1.70047	2.07383		9	2	2
NA20126	ASW	AFR	2031	959	515	1684	844	3846	7816		4.23439	2.96948	2.07327		4	3	2
NA20127	ASW	AFR	3052	1170	830	2182	2259	5172	10452		5.21553	3.69351	4.142		5	4	4
NA20276	ASW	AFR	1662	910	309	1863	975	4195	8696		3.65165	1.6105	2.16673		4	2	2
NA20278	ASW	AFR	1911	919	352	1831	879	4252	8481		4.15762	1.86668	1.97763		4	2	2
NA20281	ASW	AFR	3693	1012	340	1868	981	4531	9160		7.29623	1.76733	2.05267		7	2	2
NA20282	ASW	AFR	3961	973	472	1919	957	4490	8928		8.13939	2.38826	2.0432		8	2	2
NA20287	ASW	AFR	2220	1214	431	2303	1149	5368	10484		3.65623	1.81718	2.07645		4	2	2
NA20289	ASW	AFR	5383	985	382	1764	894	4359	8878		10.9267	2.10271	1.93479		11	2	2
NA20291	ASW	AFR	4290	1047	552	2151	1027	4942	9617		8.19238	2.49181	2.02081		8	2	2
NA20294	ASW	AFR	5023	1098	442	2092	1010	4867	10136		9.14662	2.05152	1.92854		9	2	2
NA20296	ASW	AFR	2771	962	350	1815	948	4348	9001		5.75919	1.87244	2.03444		6	2	2
NA20298	ASW	AFR	5386	1555	931	2906	1294	6303	10925		6.92525	3.11078	2.15172		7	3	2
NA20299	ASW	AFR	4715	983	360	1884	1039	4568	9233		9.59021	1.8554	2.15671		10	2	2
NA20314	ASW	AFR	3791	948	401	1801	1029	4466	9331		7.99549	2.16195	2.13657		8	2	2
NA20317	ASW	AFR	1474	871	311	1629	758	3738	7307		3.3836	1.85377	1.96603		3	2	2
NA20322	ASW	AFR	3185	1097	445	2256	1064	5217	10168		5.805	1.9153	1.98121		6	2	2
NA20332	ASW	AFR	2179	879	549	1712	836	4241	8567		4.95642	3.11375	1.86987		5	3	2
NA20334	ASW	AFR	2360	859	306	1614	769	3726	7571		5.49311	1.84091	1.95007		5	2	2
NA20336	ASW	AFR	4250	839	317	1612	831	3906	7828		10.1281	1.90946	2.02881		10	2	2
NA20339	ASW	AFR	4237	1220	654	2212	1107	5020	9381		6.94382	2.87083	2.20212		7	3	2
NA20340	ASW	AFR	2897	1177	602	2365	2243	5382	10912		4.92121	2.47162	3.94355		5	2	4
NA20341	ASW	AFR	4971	910	353	1805	840	4125	7906		10.922	1.89895	2.00016		11	2	2
NA20342	ASW	AFR	4429	1086	892	2068	2180	5116	10507		8.15409	4.18822	3.99741		8	4	4
NA20344	ASW	AFR	3288	986	187	1914	922	4324	8591		6.66737	0.94867	2.04514		7	1	2
NA20346	ASW	AFR	2402	967	597	1910	2045	4671	9098		4.96645	3.03498	4.25478		5	3	4
NA20348	ASW	AFR	4095	997	428	1889	1003	4701	9409		8.21218	2.20002	2.03639		8	2	2
NA20351	ASW	AFR	4790	1278	499	2177	1115	4998	8832		7.49384	2.22565	2.30961		7	2	2
NA20356	ASW	AFR	2577	830	619	1706	2490	4091	8070		6.20778	3.52312	5.86565		6	4	6
NA20357	ASW	AFR	3962	1428	613	2912	1622	7033	14205		5.54736	2.04402	2.18788		6	2	2
NA20359	ASW	AFR	5973	1272	764	2670	2066	6601	12979		9.38869	2.77842	3.02276		9	3	3
NA20412	ASW	AFR	9419	1194	412	2256	1137	5031	8740		15.7725	1.77326	2.36527		16	2	2
NA20502	TSI	EUR	1426	736	267	1409	641	3104	5699		3.87384	1.83999	2.086		4	2	2
NA20503	TSI	EUR	2800	1369	564	2845	1487	6876	14105		4.08935	1.92492	2.03035		4	2	2
NA20504	TSI	EUR	3364	1187	434	2191	1117	5129	9927		5.66637	1.92337	2.12535		6	2	2
NA20505	TSI	EUR	4919	1677	623	2940	1581	6806	13489		5.86467	2.05758	2.23167		6	2	2
NA20506	TSI	EUR	5350	1732	669	3396	1637	7717	15145		6.17598	1.91282	2.05126		6	2	2
NA20507	TSI	EUR	2866	1301	552	2754	2313	6877	13576		4.40452	1.94621	3.2397		4	2	3
NA20508	TSI	EUR	4908	1415	238	2795	1299	6515	12903		6.93502	0.826819	1.91642		7	1	2
NA20509	TSI	EUR	4005	1279	528	2617	1405	6374	12639		6.26083	1.95905	2.11696		6	2	2
NA20510	TSI	EUR	6515	1312	537	2517	1207	6006	12172		9.92842	2.0716	1.90216		10	2	2
NA20512	TSI	EUR	3915	1494	956	3119	2381	7468	14662		5.23939	2.97617	3.08222		5	3	3
NA20513	TSI	EUR	2808	1374	467	2852	1411	6730	13395		4.08611	1.58995	2.00853		4	2	2
NA20515	TSI	EUR	3965	1241	502	2475	1277	5725	11552		6.38809	1.96945	2.11743		6	2	2
NA20516	TSI	EUR	4698	1511	557	2870	1516	6881	13389		6.21653	1.88447	2.14255		6	2	2
NA20517	TSI	EUR	7871	1666	911	3210	2487	7361	14876		9.44615	2.75568	3.20395		9	3	3
NA20518	TSI	EUR	8767	1594	844	3049	2385	7179	14039		10.9967	2.68782	3.22011		11	3	3
NA20519	TSI	EUR	4447	1134	716	2459	1815	5319	10375		7.84068	2.82729	3.31306		8	3	3
NA20520	TSI	EUR	5351	1346	580	2525	1379	5968	12402		7.94858	2.2304	2.15051		8	2	2
NA20521	TSI	EUR	4431	1196	693	2413	1752	5655	10752		7.40748	2.78863	3.05908		7	3	3
NA20522	TSI	EUR	3680	1746	658	3417	1626	7996	15595		4.21409	1.86981	1.97452		4	2	2
NA20524	TSI	EUR	3506	1613	650	3318	1625	7617	14766		4.34588	1.90218	2.0798		4	2	2
NA20525	TSI	EUR	8060	1584	619	3069	1686	6993	14170		10.1737	1.95844	2.28227		10	2	2
NA20527	TSI	EUR	5250	1501	580	3225	1668	7501	15104		6.99324	1.74628	2.11387		7	2	2
NA20528	TSI	EUR	5722	1408	577	2693	1377	6325	13018		8.1254	2.08044	2.03937		8	2	2
NA20529	TSI	EUR	3112	1327	724	2474	1859	5717	11119		4.68887	2.84154	3.1632		5	3	3
NA20530	TSI	EUR	7609	1569	923	3141	2332	7304	14327		9.69626	2.85331	3.08843		10	3	3
NA20531	TSI	EUR	6720	1354	497	2614	1403	6029	11879		9.92317	1.84615	2.24438		10	2	2
NA20532	TSI	EUR	5957	1220	538	2326	1301	5652	10662		9.76264	2.24589	2.28456		10	2	2
NA20533	TSI	EUR	3577	1171	392	2244	1134	5256	10204		6.10748	1.69621	2.10131		6	2	2
NA20534	TSI	EUR	4535	1478	552	2961	1552	6914	13863		6.13483	1.81016	2.13991		6	2	2
NA20535	TSI	EUR	7199	1782	654	3389	1653	8000	16147		8.07726	1.87379	1.96108		8	2	2
NA20536	TSI	EUR	4380	1120	694	2287	1699	5298	10527		7.81908	2.94652	3.07564		8	3	3
NA20538	TSI	EUR	5334	1462	539	2818	1453	6530	12705		7.29467	1.85722	2.16401		7	2	2
NA20539	TSI	EUR	3366	1085	445	2066	1048	4982	9845		6.20275	2.09144	2.02486		6	2	2
NA20540	TSI	EUR	4892	825	289	1425	596	2932	5041		11.8558	1.96924	2.14146		12	2	2
NA20541	TSI	EUR	6054	1899	716	3542	1897	8317	15960		6.37407	1.96282	2.23851		6	2	2
NA20542	TSI	EUR	7774	1440	530	2857	1517	6773	12938		10.794	1.80128	2.20477		11	2	2
NA20543	TSI	EUR	8356	1677	968	3613	2688	8208	15827		9.96243	2.60149	3.20384		10	3	3
NA20544	TSI	EUR	3730	1258	521	2448	1204	5553	10644		5.92827	2.06653	2.1295		6	2	2
NA20581	TSI	EUR	6081	1470	586	2946	1479	6707	12851		8.27099	1.93144	2.16636		8	2	2
NA20582	TSI	EUR	3298	768	298	1373	638	3012	5304		8.58597	2.10747	2.19782		9	2	2
NA20585	TSI	EUR	5256	1659	736	3185	1545	7426	14656		6.33445	2.2438	2.00436		6	2	2
NA20586	TSI	EUR	3120	816	430	1476	1045	3363	6916		7.64477	2.82877	2.9124		8	3	3
NA20588	TSI	EUR	10574	2090	707	4065	2025	9164	17984		10.1156	1.68878	2.13685		10	2	2
NA20589	TSI	EUR	4711	1539	634	3180	1616	7432	14530		6.12032	1.93588	2.10793		6	2	2
NA20752	TSI	EUR	3680	1687	669	3462	1848	8172	16260		4.36147	1.87635	2.16685		4	2	2
NA20753	TSI	EUR	6198	1740	303	3479	1787	7971	15426		7.122	0.845675	2.18802		7	1	2
NA20754	TSI	EUR	5326	1784	639	3521	1789	8226	15887		5.96906	1.76218	2.12542		6	2	2
NA20755	TSI	EUR	6076	1474	596	2938	1473	7025	13386		8.24176	1.96974	2.0674		8	2	2
NA20756	TSI	EUR	6331	1224	443	2343	1217	5411	10638		10.3417	1.83589	2.17235		10	2	2
NA20757	TSI	EUR	4912	1537	556	3018	1518	6798	13103		6.38975	1.78884	2.18516		6	2	2
NA20758	TSI	EUR	8699	1690	604	3096	1662	7312	14361		10.2916	1.89431	2.19684		10	2	2
NA20759	TSI	EUR	4793	1617	618	3093	1631	7278	14206		5.92648	1.9401	2.17483		6	2	2
NA20760	TSI	EUR	1125	556	224	1079	488	2323	4593		4.04555	2.01578	2.02139		4	2	2
NA20761	TSI	EUR	5970	1689	1017	3267	2377	7416	14148		7.06715	3.02265	3.15781		7	3	3
NA20765	TSI	EUR	3771	1437	811	2746	2118	6483	12813		5.24686	2.86771	3.14445		5	3	3
NA20766	TSI	EUR	7447	1401	638	2777	1494	6492	12231		10.6278	2.2308	2.28592		11	2	2
NA20768	TSI	EUR	6392	1916	1083	3707	2727	8292	15612		6.67023	2.83675	3.26814		7	3	3
NA20769	TSI	EUR	1150	605	189	866	406	2033	3797		3.80051	2.11914	1.995		4	2	2
NA20770	TSI	EUR	4083	1231	440	2497	1213	5866	11496		6.63164	1.711	2.00146		7	2	2
NA20771	TSI	EUR	3573	1135	423	2216	1172	5409	10622		6.29415	1.85347	2.09437		6	2	2
NA20772	TSI	EUR	8179	1220	494	2328	1185	5567	10798		13.4042	2.06044	2.07438		13	2	2
NA20773	TSI	EUR	3635	1048	649	2034	1634	4860	9399		6.93494	3.0982	3.28284		7	3	3
NA20774	TSI	EUR	6560	1143	742	2429	1757	5612	11472		11.4751	2.96614	2.94624		11	3	3
NA20775	TSI	EUR	5192	1398	848	2744	1914	6197	12282		7.42553	3.00073	2.96722		7	3	3
NA20778	TSI	EUR	7582	1593	296	3278	1643	7711	15217		9.51629	0.876795	2.05285		10	1	2
NA20783	TSI	EUR	5470	1355	479	2659	1258	6085	12045		8.07138	1.74917	1.98778		8	2	2
NA20785	TSI	EUR	5233	1316	585	2562	1300	6105	12042		7.9505	2.21714	2.05222		8	2	2
NA20786	TSI	EUR	5925	1906	724	3591	1800	8312	16089		6.21534	1.95767	2.11325		6	2	2
NA20787	TSI	EUR	3182	1638	601	2863	1448	6594	12978		3.88406	2.0383	2.11943		4	2	2
NA20790	TSI	EUR	5468	1338	508	2560	1292	6089	12278		8.17094	1.92681	2.01516		8	2	2
NA20792	TSI	EUR	1257	688	121	1191	537	2888	5137		3.65297	0.986482	1.91697		4	1	2
NA20795	TSI	EUR	6415	1652	600	3037	1402	6942	12968		7.76401	1.91832	2.01727		8	2	2
NA20796	TSI	EUR	1461	562	87	947	427	2210	3849		5.19773	0.892041	2.01889		5	1	2
NA20797	TSI	EUR	3851	1501	315	2736	1384	6446	12571		5.12971	1.11792	2.08488		5	1	2
NA20798	TSI	EUR	3142	1094	453	2135	1082	4938	9829		5.74234	2.06023	2.09904		6	2	2
NA20799	TSI	EUR	6379	1434	559	2804	1504	6598	13249		8.89412	1.93575	2.1709		9	2	2
NA20800	TSI	EUR	1945	626	173	1018	439	2253	4220		6.21219	1.65011	1.94288		6	2	2
NA20801	TSI	EUR	8626	1642	587	3336	1583	7556	14854		10.5035	1.70855	2.0236		11	2	2
NA20802	TSI	EUR	4174	699	231	1181	573	2608	4861		11.9392	1.89923	2.19775		12	2	2
NA20803	TSI	EUR	2804	1125	614	2146	1669	5190	10127		4.98339	2.77814	3.12154		5	3	3
NA20804	TSI	EUR	3294	1114	376	2172	1069	5039	9669		5.91205	1.68091	2.08214		6	2	2
NA20805	TSI	EUR	6083	1434	608	2786	1379	6569	12438		8.48142	2.11903	2.07844		8	2	2
NA20806	TSI	EUR	7165	1354	510	2782	1403	6528	12144		10.5803	1.78003	2.15255		11	2	2
NA20807	TSI	EUR	7298	1594	885	2957	2283	6789	13303		9.15409	2.90608	3.25514		9	3	3
NA20808	TSI	EUR	3806	1100	605	2160	1551	5015	9590		6.91792	2.71968	3.04226		7	3	3
NA20809	TSI	EUR	6903	1641	673	3395	1694	7879	15194		8.41064	1.92482	2.10327		8	2	2
NA20810	TSI	EUR	5123	1414	930	2880	2207	6883	12804		7.24394	3.13549	3.21151		7	3	3
NA20811	TSI	EUR	4338	1098	437	2123	1148	4937	10057		7.89927	1.9987	2.19336		8	2	2
NA20812	TSI	EUR	6501	1091	687	2248	1663	5145	10111		11.9139	2.9674	3.12275		12	3	3
NA20813	TSI	EUR	2395	1063	507	2114	1139	5036	9927		4.50476	2.32873	2.18068		5	2	2
NA20814	TSI	EUR	3019	1117	228	2242	1188	5238	10182		5.40393	0.987449	2.20708		5	1	2
NA20815	TSI	EUR	3526	1085	486	2170	1176	4947	10045		6.49759	2.17466	2.24716		6	2	2
NA20818	TSI	EUR	4457	1440	581	2806	1485	6639	13121		6.18842	2.0105	2.15291		6	2	2
NA20819	TSI	EUR	4598	1462	573	2927	1540	6963	13705		6.28813	1.90085	2.13456		6	2	2
NA20826	TSI	EUR	3257	1153	464	2194	1188	5153	9500		5.64792	2.05351	2.32261		6	2	2
NA20828	TSI	EUR	2368	1120	454	2094	1216	4999	10102		4.2273	2.10521	2.30682		4	2	2
