# Supplementary material for: Obesity, starch digestion and amylase: association between copy number variants at human salivary (AMY1) and pancreatic (AMY2) amylase genes
Source: Hum Mol Genet. 2015 Mar 18;24(12):3472–80. doi: 10.1093/hmg/ddv098 (PMC4498156; doi:10.1093/hmg/ddv098)
Supplement: Supplementary Data [file supp_ddv098_ddv098supp_file3.xlsx]

## Sheet: CEPH segregation
													"deletion" indicates AMY2A CN=0, AMY2B CN =1					"deletion" indicates AMY2A CN=0, AMY2B CN =1
													"duplication" indicates AMY2A CN = 2, AMY2B CN = 2					"duplication" indicates AMY2A CN = 2, AMY2B CN = 2
													the paternal haplotype in NA11933 "2-del dup" indicates a variant with 2 copies of
													AMY1, but with AMY2A CN =1 and AMY2B CN =2
CEPH FAM ID	SAMPLE No												CHROMOSOME PATERNAL					CHROMOSOME MATERNAL
		HapMap No	ID	FA	MO	SEX	HAPLOTYPE	CN	Microsatellite alleles				CN	Microsatellite alleles				CN	Microsatellite alleles
1334	133401	NA10846	1	10	11	1	AB	8	265, 269, 269, 269, 269, 269, 273, 273				3	265, 269, 269				5	269, 269, 269, 273, 273
1334	133402	NA10847	2	12	13	2	CD	10	265, 269, 269, 269, 269, 269, 273, 273, 273, 277			Confirmed with 1kG	7	269, 269, 269, 273, 273, 273, 277				3	265, 269, 269
1334	133403	NA12138	3	1	2	1	BC	12	269, 269, 269, 269, 269, 269, 273, 273, 273, 273, 273, 277				5	269, 269, 269, 273, 273				7	269, 269, 269, 273, 273, 273, 277
1334	133404	NA12139	4	1	2	2	BC	12	269, 269, 269, 269, 269, 269, 273, 273, 273, 273, 273, 277				5	269, 269, 269, 273, 273				7	269, 269, 269, 273, 273, 273, 277
1334	133405		5	1	2		AC	10	265, 269, 269, 269, 269, 269, 273, 273, 273, 277				3	265, 269, 269				7	269, 269, 269, 273, 273, 273, 277
1334	133406	NA12141	6	1	2	1	BD	8	265, 269, 269, 269, 269, 269, 273, 273				5	269, 269, 269, 273, 273				3	265, 269, 269
1334	133407	NA12142	7	1	2	1	BC	12	269, 269, 269, 269, 269, 269, 273, 273, 273, 273, 273, 277				5	269, 269, 269, 273, 273				7	269, 269, 269, 273, 273, 273, 277
1334	133408	NA12238	8	1	2	1	AC	10	265, 269, 269, 269, 269, 269, 273, 273, 273, 277				3	265, 269, 269				7	269, 269, 269, 273, 273, 273, 277
1334	133409	NA12143	9	1	2	1	BC	12	269, 269, 269, 269, 269, 269, 273, 273, 273, 273, 273, 277				5	269, 269, 269, 273, 273				7	269, 269, 269, 273, 273, 273, 277
1334	133410	NA12144	10	0	0	1	A	6	265, 269, 269, 269, 269, 269			Confirmed with 1kG	3	265, 269, 269				3	269, 269, 269
1334	133411	NA12145	11	0	0	2	B	8	269, 269, 269, 269, 269, 273, 273, 273, 273, 273				5	269, 269, 269, 273, 273				3	269, 273, 273
1334	133412	NA12146	12	0	0	1	C	9	265, 265, 269, 269, 269, 273, 273, 273, 277				7	269, 269, 269, 273, 273, 273, 277				2-deletion	265, 265
1334	133413	NA12239	13	0	0	2	D	5	265, 269, 269, 269, 277				3	265, 269, 269				2-duplication	269, 277
1340	1340-1	NA07029	1	9	10	1	AB	8	253, 261, 261, 261, 265, 265, 265, 273				5	261, 265, 265, 265, 273				3	253, 261, 261
1340	1340-2	NA07019	2	11	12	2	CD	4	249, 261, 265, 265				1	261				3	249, 265, 265
1340	1340-3	NA07062	3	1	2	2	AC	6	261, 261, 265, 265, 265, 273				5	261, 265, 265, 265, 273				1	261
1340	1340-4	NA07053	4	1	2	2	AC	6	261, 261, 265, 265, 265, 273				5	261, 265, 265, 265, 273				1	261
1340	1340-5	NA07008	5	1	2	1	BD	6	249, 253, 261, 261, 265, 265				3	253, 261, 261				3	249, 265, 265
1340	1340-9	NA06994	9	0	0	1	A	8	261, 261, 265, 265, 265, 265, 226, 273			Confirmed with 1kG	5	261, 265, 265, 265, 273				3	261, 265, 269
1340	1340-10	NA07000	10	0	0	2	B	6	253, 261, 261, 261, 265, 269			Confirmed with 1kG	3	253, 261, 261				3	265, 265, 269
1340	1340-11	NA07022	11	0	0	1	C	6	261, 261, 265, 269, 269, 273				1	261				5	261, 265, 269, 269, 273
1340	1340-12	NA07056	12	0	0	2	D	6	249, 261, 261, 265, 265, 265			Confirmed with 1kG	3	249, 265, 265				3	269, 269, 269
1341	134101	NA07048	1	11	12	1	AB	5	265, 269, 269, 269, 273			confirmed with 1kG and has evidence for a deletion haplotype	2-deletion	269, 269				3	265, 269, 273
1341	134102	NA06991	2	13	14	2	CD	4	269, 269, 273, 273				1	273				3	269, 269, 273
1341	134103	NA07343	3	1	2	2	BC	4	265, 269, 273, 273				3	265, 269, 273				1	273
1341	134104	NA07044	4	1	2	2	BD	6	265, 269, 269, 269, 273, 273				3	265, 269, 273				3	269, 269, 273
1341	134105	NA07012	5	1	2	2	AC	3	269, 269, 273				2-deletion	269, 269				1	273
1341	134106	NA07344	6	1	2	2	BD	6	265, 269, 269, 269, 273, 273				3	265, 269, 273				3	269, 269, 273
1341	134108	NA07006	8	1	2	2	BD	6	265, 269, 269, 269, 273, 273				3	265, 269, 273				3	269, 269, 273
1341	134109	NA07010	9	1	2	2	BC	4	265, 269, 273, 273				3	265, 269, 273				1	273
1341	134110	NA07020	10	1	2	1	BC	4	265, 269, 273, 273				3	265, 269, 273				1	273
1341	134111	NA07034	11	0	0	1	A	5	269, 269, 269, 269, 269				2-deletion	269, 269				3	269, 269, 269
1341	134112	NA07055	12	0	0	2	B	4	265, 269, 273, 273				3	265, 269, 273				1	273
1341	134113	NA06993	13	0	0	1	C	6	265, 269, 269, 269, 269, 277				1	273				5	265, 269, 269, 269, 269
1341	134114	NA06985	14	0	0	2	D	5	261, 269, 269, 273, 273			confirmed with 1kG and has evidence for a deletion haplotype	3	269, 269, 273				2-deletion	261, 273
1344	13441	NA10851	1	12	13	1	AB	6	265, 265, 269, 269, 269, 273			Confirmed with 1kG	3	265, 265, 273				3	269, 269, 269
1344	13442	NA10850	2	14	15	2	CD	6	269, 269, 273, 273, 273, 277				5	269, 269, 273, 273, 277				1	273
1344	13447	NA12051	7	1	2	1	AC	8	265, 265, 269, 269, 273, 273, 273, 277				3	265, 265, 273				5	269, 269, 273, 273, 277
1344	13448	NA12052	8	1	2	1	AC	8	265, 265, 269, 269, 273, 273, 273, 277				3	265, 265, 273				5	269, 269, 273, 273, 277
1344	13449	NA12053	9	1	2	2	AC	8	265, 265, 269, 269, 273, 273, 273, 277				3	265, 265, 273				5	269, 269, 273, 273, 277
1344	134410	NA15054	10	1	2	2	BC	8	269, 269, 269, 269, 269, 273, 273, 277				3	269, 269, 269				5	269, 269, 273, 273, 277
1344	134412	NA12056	12	0	0	1	A	6	265, 265, 265, 265, 265, 273				3	265, 265, 273				3	265, 265, 265
1344	134413	NA12057	13	0	0	2	B	10	265, 269, 269, 269, 269, 269, 269, 269, 269, 269				3	269, 269, 269				7	265, 269, 269, 269, 269, 269, 269
1344	134414		14	0	0	1	C
1344	134415	NA12058	15	0	0	2	D	3	265, 265, 269			confirmed with 1kG and has evidence for a deletion haplotype	1	273				2-deletion	265, 265
1345	134501	NA07349	1	10	11	1	AB	7	261, 265, 265, 269, 269, 269, 269				4-duplication	261, 269, 269, 269				3	265, 265, 269
1345	134502	NA07348	2	12	13	2	CD	6	249, 269, 269, 269, 269, 269				3	249, 269, 269				3	269, 269, 269
1345	134503	NA07350	3	1	2	2	AD	7	249, 261, 269, 269, 269, 269, 269				4-duplication	261, 269, 269, 269				3	249, 269, 269
1345	134504	NA07351	4	1	2	1	BC	6	265, 265, 269, 269, 269, 269				3	265, 265, 269				3	269, 269, 269
1345	134505	NA07352	5	1	2	1	BD	6	249, 265, 265, 269, 269, 269				3	265, 265, 269				3	249, 269, 269
1345	134506	NA07353	6	1	2	1	AC	7	261, 269, 269, 269, 269, 269, 269, 269				4-duplication	261, 269, 269, 269				3	269, 269, 269
1345	134507	NA07354	7	1	2	2	BC	6	265, 265, 269, 269, 269, 269				3	265, 265, 269				3	269, 269, 269
1345	134508	NA07355	8	1	2	1	AC	7	261, 269, 269, 269, 269, 269, 269, 269				4-duplication	261, 269, 269, 269				3	269, 269, 269
1345	134509	NA07356	9	1	2	1	BC	6	265, 265, 269, 269, 269, 269				3	265, 265, 269				3	269, 269, 269
1345	134510	NA07347	10	0	0	1	A	11	261, 261, 261, 261, 261, 269, 269, 269, 269, 269, 277			confirmed as 12 with 1kG and has evidence for a duplication haplotype	4-duplication	261, 269, 269, 269				7	261, 261, 261, 261, 269, 269, 277
1345	134511	NA07346	11	0	0	2	B	6	265, 265, 269, 269, 269, 273				3	265, 265, 269				3	269, 269, 273
1345	134512	NA07357	12	0	0	1	C	5	269, 269, 269, 269, 269			confirmed with 1kG and has evidence for a deletion haplotype	3	269, 269, 269				2-deletion	269, 269
1345	134513	NA07345	13	0	0	2	D	8	249, 261, 261, 261, 269, 269, 269, 273				3	249, 269, 269				5	261, 261, 261, 269, 273
1346	134601	NA10857	1	11	12	1	AB	10	265, 265, 269, 269, 269, 269, 269, 269, 269, 269				7	265, 265, 269, 269, 269, 269, 269				3	269, 269, 269
1346	134602	NA10852	2	13	14	2	CD	6	257, 257, 265, 265, 265, 269				3	257, 265, 269				3	257, 265, 265
1346	134603	NA12035	3	1	2	1	BD	6	257, 265, 265, 269, 269, 269				3	269, 269, 269				3	257, 265, 265
1346	134604	NA12036	4	1	2	1	BC	6	257, 265, 269, 269, 269, 269				3	269, 269, 269				3	257, 265, 269
1346	134605	NA12037	5	1	2	1	AD	10	257, 265, 265, 265, 265, 269 269 269 269				7	265, 265, 269, 269, 269, 269, 269				3	257, 265, 265
1346	134606	NA12038	6	1	2	1	BD	6	257, 265, 265, 269, 269, 269				3	269, 269, 269				3	257, 265, 265
1346	134607	NA12039	7	1	2	1	BD	6	257, 265, 265, 269, 269, 269				3	269, 269, 269				3	257, 265, 265
1346	134608	NA12040	8	1	2	2	AC	10	257, 265, 265, 265, 269, 269, 269, 269, 269, 269				7	265, 265, 269, 269, 269, 269, 269				3	257, 265, 269
1346	134609	NA12041	9	1	2	2	AC	10	257, 265, 265, 265, 269, 269, 269, 269, 269, 269				7	265, 265, 269, 269, 269, 269, 269				3	257, 265, 269
1346	134610	NA12042	10	1	2	2	AC	10	257, 265, 265, 265, 269, 269, 269, 269, 269, 269				7	265, 265, 269, 269, 269, 269, 269				3	257, 265, 269
1346	134611	NA12043	11	0	0	1	A	16	265, 265, 265, 269, 269, 269, 269, 269, 269, 269, 269, 269, 273, 277			Confirmed as 17 with 1kG	7	265, 265, 269, 269, 269, 269, 269				9	265, 269, 269, 269, 269, 269, 273, 277
1346	134612	NA12044	12	0	0	2	B	6	261, 265, 265, 269, 269, 269			Confirmed with 1kG	3	269, 269, 269				3	261, 265, 265
1346	134613	NA12045	13	0	0	1	C	8	257, 265, 265, 269, 269, 269, 269, 269			Confirmed with 1kG	3	257, 265, 269				5	265, 269, 269, 269, 269
1346	134614	NA12046	14	0	0	2	D	8	257, 265, 265, 265, 269, 269, 269, 273			Confirmed with 1kG	3	257, 265, 265				5	265, 269, 269, 269, 273
1350	135001	NA10856	1	10	11	1	AB	10	265, 269, 269, 269, 269, 269, 269, 273, 273				3	269, 269, 269				7	265, 269, 269, 269, 273, 273, 273
1350	135002	NA10855	2	12	13	2	CD	8	265, 265, 265, 273, 273, 273, 273, 273				3	265, 265, 273				5	265, 273, 273, 273, 273
1350	135003	NA11822	3	1	2	1	BD	12	265, 265, 269, 269, 269, 269, 273, 273, 273, 273, 273, 273				7	265, 269, 269, 269, 273, 273, 273				5	265, 273, 273, 273, 273
1350	135004		4	1	2		BC	10	265, 265, 265, 269, 269, 269, 273, 273, 273, 273				7	265, 269, 269, 269, 273, 273, 273				3	265, 265, 273
1350	135005	NA11824	5	1	2	2	BC	10	265, 265, 265, 269, 269, 269, 273, 273, 273, 273				7	265, 269, 269, 269, 273, 273, 273				3	265, 265, 273
1350	135006	NA11825	6	1	2	2
1350	135007	NA11826	7	1	2	2	AC	6	265, 265, 269, 269, 269, 273				3	269, 269, 269				3	265, 265, 273
1350	135008	NA11827	8	1	2	2	BC	10	265, 265, 265, 269, 269, 269, 273, 273, 273, 273				7	265, 269, 269, 269, 273, 273, 273				3	265, 265, 273
1350	135009	NA11828	9	1	2	2	AD	8	265, 269, 269, 269, 273, 273, 273, 273				3	269, 269, 269				5	265, 273, 273, 273, 273
1350	135010	NA11829	10	0	0	1	A	5	265, 265, 269, 269, 269			confirmed with 1kG and has evidence for a deletion haplotype	3	269, 269, 269				2-deletion	265, 265
1350	135011	NA11830	11	0	0	2	B	13	261, 261, 261, 265, 269, 269, 269, 269, 269, 273, 273, 273, 273			confirmed with 1kG and has evidence for a duplication haplotype	7	265, 269, 269, 269, 273, 273, 273				6-duplication	261, 261, 261, 269, 269, 273
1350	135012	NA11831	12	0	0	1	C	4	265, 265, 269, 273			Confirmed with 1kG	3	265, 265, 273				1	269
1350	135013	NA11832	13	0	0	2	D	6	265, 273, 273, 273, 273, 273			Confirmed with 1kG	5	265, 273, 273, 273, 273				1	273
1362	136201	NA10860	1	13	14	1	AB	8	261, 261, 261, 265, 265, 265, 269, 269				5	261, 261, 265, 269, 269				3	261, 265, 265
1362	136202	NA10861	2	15	16	2	CD	6	241, 257, 261, 261, 265, 316				3	241, 257, 316				3	261, 261, 265
1362	136203	NA11982	3	1	2	2	BC	6	241, 257, 261, 265, 265, 316				3	261, 265, 265				3	241, 257, 316
1362	136204	NA11983	4	1	2	2	AD	8	261, 261, 261, 261, 265, 265, 269, 269				5	261, 261, 265, 269, 269				3	261, 261, 265
1362	136205	NA11984	5	1	2	1	BD	6	261, 261, 261, 265, 265, 265				3	261, 265, 265				3	261, 261, 265
1362	136206	NA11985	6	1	2	2	AC	8	241, 257, 261, 261, 265, 269, 269, 316				5	261, 261, 265, 269, 269				3	241, 257, 316
1362	136207	NA11986	7	1	2	2	AC	8	241, 257, 261, 261, 265, 269, 269, 316				5	261, 261, 265, 269, 269				3	241, 257, 316
1362	136208	NA11987	8	1	2	1	AC	8	241, 257, 261, 261, 265, 269, 269, 316				5	261, 261, 265, 269, 269				3	241, 257, 316
1362	136209	NA11988	9	1	2	2	AD	8	261, 261, 261, 261, 265, 265, 269, 269				3	261, 265, 265				3	261, 261, 265
1362	136210	NA11989	10	1	2	2	BD	6	261, 261, 261, 265, 265, 265				3	261, 265, 265				3	261, 261, 265
1362	136211	NA11990	11	1	2	1	AD	8	261, 261, 261, 261, 265, 265, 269, 269				5	261, 261, 265, 269, 269				3	261, 261, 265
1362	136212	NA11991	12	1	2	2	AD	8	261, 261, 261, 261, 265, 265, 269, 269				5	261, 261, 265, 269, 269				3	261, 261, 265
1362	136217	NA11996	17	1	2	1
1362	136213	NA11992	13	0	0	1	A	7	261, 261, 265, 265, 269, 269, 269			confirmed with 1kG and has evidence for a deletion haplotype	5	261, 261, 265, 269, 269				2-deletion	269, 269
1362	136214	NA11993	14	0	0	2	B	10	261, 261, 265, 269, 269, 269, 269, 269, 269, 273			Confirmed with 1kG	3	261, 265, 265				7	261, 269, 269, 269, 269, 269, 273
1362	136215	NA11994	15	0	0	1	C	4	241, 257, 273, 316			confirmed with 1kG	3	241, 257, 316				1	273
1362	136216	NA11995	16	0	0	2	D	7	261, 261, 265, 265, 265, 265, 269			confirmed with 1kG and has evidence for a deletion haplotype	3	261, 261, 265				4-deletion	265, 265, 265, 269
1375	137501	NA10862	1	9	10	1	AB	7	269, 269, 269, 269, 273, 273, 277				5	269, 269, 273, 273, 277				2-deletion	269, 269
1375	137502	NA10863	2	11	12	2	CD	8	269, 269, 269, 269, 269, 269 273, 277				3	269, 269, 269				5	269, 269, 269, 273, 277
1375	137503	NA12229	3	1	2	1	AD	10	269, 269, 269, 269, 269, 273, 273, 273, 277, 277				5	269, 269, 273, 273, 277				5	269, 269, 269, 273, 277
1375	137504	NA12230	4	1	2	2	AC	8	269, 269, 269, 269, 269, 273, 273, 277				5	269, 269, 273, 273, 277				3	269, 269, 269
1375	137505	NA12231	5	1	2	2	BC	5	269, 269, 269, 269, 269				2-deletion	269, 269				3	269, 269, 269
1375	137506	NA12232	6	1	2	2	BC	5	269, 269, 269, 269, 269				2-deletion	269, 269				3	269, 269, 269
1375	137507	NA12233	7	1	2	2	AC	8	269, 269, 269, 269, 269, 273, 273, 277				5	269, 269, 273, 273, 277				3	269, 269, 269
1375	137508	NA12263	8	1	2	1	BD	7	269, 269, 269, 269, 269, 273, 277				2	269, 269				5	269, 269, 269, 273, 277
1375	137509	NA13060	9	0	0	2	A	3	269, 269, 273				2-deletion	269, 269				1	273
1375	137510		10	0	0	1	B						5	269, 269, 273, 273, 277
1375	137511	NA12264	11	0	0	1	C	8	265, 269, 269, 269, 269, 269, 273, 277				3	269, 269, 269				5	265, 269, 269, 273, 277
1375	137512	NA12234	12	0	0	2	D	8	257, 265, 265, 269, 269, 269, 273, 277			Confirmed with 1kG	5	269, 269, 269, 273, 277				3	257, 265, 265
1375	137513	NA12235	13	1	2	1	AC	8	269, 269, 269, 269, 269, 273, 273, 277				5	269, 269, 273, 273, 277				3	269, 269, 269
1408	140801	NA10830	1	10	11	1	AB	4	257, 257, 265, 269				3	257, 257, 265				1	269
1408	140802	NA10831	2	12	13	2	CD	3	269, 269, 269				1	269				2-deletion	269, 269
1408	140803	NA12147	3	1	2	2	AC	4	257, 257, 265, 269				3	257, 257, 265				1	269
1408	140804	NA12148	4	1	2	1	BC	3	269, 269, 269				1	269				2	269, 269
1408	140805	NA12149	5	1	2	2	BD	2	269, 269				1	269				1	269
1408	140806	NA12150	6	1	2	2	BD	2	269, 269				1	269				1	269
1408	140807	NA12151	7	1	2	2	AC	4	257, 257, 265, 269				3	257, 257, 265				1	269
1408	140808	NA12152	8	1	2	1	BC	3	269, 269, 269				1	269				2-deletion	269, 269
1408	140809	NA12153	9	1	2	1	BD	2	269, 269				1	269				1	269
1408	140810	NA12154	10	0	0	1	A	6	251, 257, 257, 265, 269, 269			Confirmed with 1kG	3	257, 257, 265				3	251, 269, 269
1408	140811	NA12236	11	0	0	2	B	4	249, 269, 269, 269				1	269				3	249, 269, 269,
1408	140812	NA12155	12	0	0	1	C	3	265, 269, 269			confirmed with 1kG and has evidence for a duplication haplotype	1	269				2-duplication	265, 269
1408	140813	NA12156	13	0	0	2	D	5	261, 261, 265, 269, 269			confirmed with 1kG and has evidence for a deletion haplotype	2-deletion	269, 269				3	261, 261, 265
1408	140814	NA12157	14	1	2	2	BD	2	269, 269				1	269				1	269
1416	141601	NA10835	1	11	12	1	AB	8	261, 265, 265, 269, 269, 269, 273, 273				5	269, 269, 269, 273, 273				3	261, 265, 265
1416	141602	NA10834	2	13	14	2	CD	7	265, 265, 269, 269, 273, 273, 277				1	277				6-duplication	265, 265, 269, 269, 273, 273
1416	141603	NA12240	3	1	2	1	BD	9	261, 265, 265, 265, 265, 269, 269, 273, 273				3	261, 265, 265				6-duplication	265, 265, 269, 269, 273, 273
1416	141604	NA12241	4	1	2	1	BD	9	261, 265, 265, 265, 265, 269, 269, 273, 273				3	261, 265, 265				6-duplication	265, 265, 269, 269, 273, 273
1416	141605		5	1	2	2	BD	9	261, 265, 265, 265, 265, 269, 269, 273, 273				3	261, 265, 265				6-duplication	265, 265, 269, 269, 273, 273
1416	141606	NA12243	6	1	2	1	AC	6	269, 269, 269, 273, 273, 277				5	269, 269, 269, 273, 273				1	277
1416	141607	NA12244	7	1	2	2	AC	6	269, 269, 269, 273, 273, 277				5	269, 269, 269, 273, 273				1	277
1416	141608	NA12245	8	1	2	1	BD	9	261, 265, 265, 265, 265, 269, 269, 273, 273				3	261, 265, 265				6-duplication	265, 265, 269, 269, 273, 273
1416	141609	NA12246	9	1	2	2	AD	11	265, 265, 269, 269, 269, 269, 269, 273, 273, 273, 273				5	269, 269, 269, 273, 273				6-duplication	265, 265, 269, 269, 273, 273
1416	141610	NA12247	10	1	2	2	AC	6	269, 269, 269, 273, 273, 277				5	269, 269, 269, 273, 273				1	277
1416	141611	NA12248	11	0	0	1	A	8	265, 269, 269, 269, 269, 273, 273, 277				5	269, 269, 269, 273, 273				3	265, 269, 269
1416	141612	NA12249	12	0	0	2	B	8	261, 265, 265, 265, 269, 269, 273, 273			Confirmed with 1kG	3	261, 265, 265				5	265, 269, 269, 273, 273
1416	141613	NA12250	13	0	0	1	C	4	269, 269, 273, 277				1	277				3	269, 269, 273
1416	141614	NA12251	14	0	0	2	D	8	265, 265, 269, 269, 269, 269, 273, 273				6-duplication	265, 265, 269, 269, 273, 273				2-deletion	269, 269
1416	141615	NA12252	15	1	2	2	BC	4	261, 265, 265, 277				3	261, 265, 265				1	277
1416	141616	NA12253	16	1	2	2	AC	6	269, 269, 269, 273, 273, 277				5	269, 269, 269, 273, 273				1	277
1420	1420-1	NA10838	1	9	10	1	AB	4	265, 265, 269, 273				3	261, 261, 274				1	265
1420	1420-2	NA10839	2	11	12	2	CD	14	261, 265, 265, 265, 265, 265, 265, 265, 269, 269, 269, 269, 269, 269				7	265, 265, 265, 265, 265, 269, 269				7	261, 265, 265, 269, 269, 269, 269
1420	1420-4	NA11998	4	1	2	2	AC	10	261, 261, 265, 265, 265, 265, 265, 269, 269, 274				3	261, 261, 274				7	265, 265, 265, 265, 265, 269, 269
1420	1420-5	NA11999	5	1	2	2	BD	8	261, 265, 265, 265, 269, 269, 269, 269				1	265				7	261, 265, 265, 269, 269, 269, 269
1420	1420-6	NA12000	6	1	2	2	AC	10	261, 261, 265, 265, 265, 265, 265, 269, 269, 274				3	261, 261, 274				7	265, 265, 265, 265, 265, 269, 269
1420	1420-9	NA12003	9	0	0	1	A	6	253, 261, 261, 261, 265, 274			confirmed with 1kG	3	261, 261, 274				3	253, 261, 265
1420	1420-10	NA12004	10	0	0	2	B	6	249, 249, 265, 265, 265, 265			confirmed with 1kG	1	265				5	249, 249, 265, 265, 265
1420	1420-11	NA12005	11	0	0	1	C	8	265, 269, 269, 269, 269, 269, 273, 273			Confirmed with 1kG	7	265, 265, 265, 265, 265, 269, 269				1	261
1420	1420-12	NA12006	12	0	0	2	D	14	261, 261, 261, 261, 265, 265, 265, 265, 265, 265, 269, 269, 269, 269			confirmed with 1kG	7	261, 265, 265, 269, 269, 269, 269				7	261, 261, 261, 265, 265, 265, 265
1421	142101	NA10841	1	9	10	1	AB	4	265, 269, 269, 269				1	269				3	265, 269, 269
1421	142102	NA10840	2	13	14	2	CD	3	269, 269, 277				1	277				2-deletion	269, 269
1421	142103	NA12276	3	1	2	2	BD	5	265, 269, 269, 269, 269				3	265, 269, 269				2-deletion	269, 269
1421	142104	NA12277	4	1	2	2	AC	2	269, 277				1	269				1	277
1421	142105	NA12278	5	1	2	2	AC
1421	142106	NA12279	6	1	2	2	BD
1421	142109	NA12282	9	0	0	1	A	4	261, 261, 265, 269			Confirmed with 1kG	1	269				3	261, 261, 265
1421	142110	NA12283	10	0	0	2	B	7	265, 265, 265, 265, 269, 269, 269			Confirmed 1kG, and evidence for a duplication	3	265, 269, 269				4-duplication	265, 265, 265, 269
1421	142113	NA12286	13	0	0	1	C	2	265, 277			Confirmed with 1kG	1	277				1	265
1421	142114	NA12287	14	0	0	2	D	3	269, 269, 273			Confirmed with 1kG, and evidence for a deletion	2-deletion	269, 269				1	273
1424	142401	NA10845	1	11	12	1	AB	6	269, 269, 269, 269, 269, 269				1	269				5	269, 269, 269, 269, 269
1424	142402	NA10844	2	13	14	2	CD	5	265, 269, 269, 269, 269				3	265, 269, 269				2	269, 269
1424	142403	NA11922	3	1	2	1	AD	3	269, 269, 269				1	269				2	269, 269
1424	142405	NA11924	5	1	2	2	BC	8	265, 269, 269, 269, 269, 269, 269, 269				5	269, 269, 269, 269, 269				3	265, 269, 269
1424	142406	NA11925	6	1	2	1	BC	8	265, 269, 269, 269, 269, 269, 269, 269				5	269, 269, 269, 269, 269				3	265, 269, 269
1424	142407	NA11926	7	1	2	2	BD	7	269, 269, 269, 269, 269, 269, 269				5	269, 269, 269, 269, 269				2	269, 269
1424	142408	NA11927	8	1	2	1	BD	7	269, 269, 269, 269, 269, 269, 269				5	269, 269, 269, 269, 269				2	269, 269
1424	142409	NA11928	9	1	2	1	AC	4	265, 269, 269, 269				1	269				3	265, 269, 269
1424	142410	NA11929	10	1	2	1	BD	7	269, 269, 269, 269, 269, 269, 269				5	269, 269, 269, 269, 269				2	269, 269
1424	142411	NA11930	11	0	0	1	A	2	265, 269			confirmed by 1kG	1	269				1	265
1424	142412	NA11931	12	0	0	2	B	8	257, 265, 265, 269, 269, 269, 269, 269			confirmed by 1kG	5	269, 269, 269, 269, 269				3	257, 265, 265
1424	142413	NA11932	13	0	0	1	C	8	265, 265, 265, 269, 269, 269, 269, 269			confirmed by 1kG	3	265, 269, 269				5	265, 265, 269, 269, 269
1424	142414	NA11933	14	0	0	2	D	8	269, 269, 269, 269, 269, 273, 277, 277			confirmed by 1kG, with evidence for a deletion and a duplication	2-deldup	269, 269				6	269, 269, 269, 273, 277, 277
1454	1454-1	NA12801	1	12	13	1	AB	8	265, 265, 269, 269, 269, 269, 269, 269				5	265, 265, 269, 269, 269				3	269, 269, 269
1454	1454-2	NA12802	2	14	15	2	CD	8	261, 265, 269, 269, 269, 269, 269, 273				3	265, 269, 273				5	261, 269, 269, 269, 269
1454	1454-6	NA12806	6	1	2	1	BC	8	261, 269, 269, 269, 269, 269, 269, 269				3	269, 269, 269				5	261, 269, 269, 269, 269
1454	1454-7	NA12807	7	1	2	2	BC	8	261, 269, 269, 269, 269, 269, 269, 269				3	269, 269, 269				5	261, 269, 269, 269, 269
1454	1454-10	NA12810	10	1	2	1	BD	6	265, 269, 269, 269, 269, 273				3	269, 269, 269				3	265, 269, 273
1454	1454-12	NA12812	12	0	0	1	A	6	265, 265, 269, 269, 269, 269, 269			confirmed by 1kG	5	265, 265, 269, 269, 269				1	269
1454	1454-13	NA12813	13	0	0	2	B	4	269, 269, 269, 277				3	269, 269, 269				1	273
1454	1454-14	NA12814	14	0	0	1	C	6	265, 265, 269, 269, 273, 273			confirmed by 1kG	3	265, 269, 273				3	265, 269, 273
1454	1454-15	NA12815	15	0	0	2	D	7	261, 265, 265, 269, 269, 269, 269			confirmed with 1kG with evidence for a deletion haplotype	5	261, 269, 269, 269, 269				2-deletion	265, 265
13292	1329201	NA07042	1	10	11	1	AB	7	261, 261, 265, 269, 269, 269, 273				2-deletion	265, 269				5	261, 261, 269, 269, 273
13292	1329202	NA07014	2	12	13	2	CD	2	265, 273				1	265				1	273
13292	1329203	NA07003	3	1	2	2	AD	3	265, 269, 273				2-deletion	265, 269				1	273
13292	1329204	NA07436	4	1	2	2	AC	3	265, 265, 269				2-deletion	265, 269				1	265
13292	1329205	NA07694	5	1	2	2	BC	6	261, 261, 265, 269, 269, 273				5	261, 261, 269, 269, 273				1	265
13292	1329206	NA06998	6	1	2	1	BD	6	261, 261, 269, 269, 273, 273				5	261, 261, 269, 269, 273				1	273
13292	1329207	NA07032	7	1	2	1		6
13292	1329208	NA07001	8	1	2	1	BD	6	261, 261, 269, 269, 273, 273				5	261, 261, 269, 269, 273				1	273
13292	1329209	NA07431	9	1	2	1	AD	3	265, 269, 273				2-deletion	265, 269				1	273
13292	1329210	NA13047	10	0	0	1	A						2-deletion	265, 269
13292	1329211	NA13050	11	0	0	2	B						5	261, 261, 269, 269, 273
13292	1329212	NA07051	12	0	0	1	C	4	265, 265, 269, 273			Confirmed with 1kG	1	265				3	265, 269, 273
13292	1329213	NA07031	13	0	0	2	D	2	269, 273				1	273				1	269
